# Supplementary material for: All We Need Is Trust: How the COVID-19 Outbreak Reconfigured Trust in Italian Public Institutions
Source: Front Psychol. 2020 Oct 2;11:561747. doi: 10.3389/fpsyg.2020.561747 (PMC7562978; doi:10.3389/fpsyg.2020.561747)
Supplement: Supplementary file 1 [file Data_Sheet_1.xlsx]

## Sheet: Survey
CORONAVIRUS AND TRUST - AN EXPLORATORY RESEARCH
1. Do you consent to partecipate to the study "Coronavirus and trust - an exploratory research"?
EVALUATION OF THE COMPETENCE OF PUBLIC AUTHORITIES Please, express your level of agreement with each of the following statements: 2. Public Authorities (state, regional, local, health, military and police, Presidency of the Republic, Civil Protection, etc.) have the necessary COMPETENCE to take appropriate MEASURES for the current situation (e.g. prohibiting travel, closing public places, suspend…
INTENTIONALITY EVALUATION FOR PUBLIC AUTHORITIES Please, express your level of agreement with each of the following statements: 9. Public Authorities BELIEVE and REALLY INTEND to contain the spread of the virus with the adopted MEASURES (e.g. prohibiting travel, closing public places, suspending classes in schools and universities, etc.) 10. Public Authorities BELIEVE and REALLY INTEND to contain…
PURPOSES AND EFFECTIVENESS OF THE PA INTERVENTION 15. How useful are the measures and guidelines issued by Public Authorities? The measures and guidelines issued by Public Authorities are aimed at: (Please, express your level of agreement with each of the following statements) 16. Reassuring people without affecting the contagion 17. Contain the spread of the contagion 18. Creating unmotivated al…
TRUST AND INFORMATION SOURCES 33. Overall, I trust the Public Authorities for the management of Coronavirus The trust I place in Public Authorities for the management of Coronavirus depends on/is influenced by: (Please, express your level of agreement with each of the following statements) 34. Their political connotation 35. The level of imposition that Authorities are able to exercise 36. The in…
Once the COVID-19 crisis is over, what scenarios do you think will arise? Please, express your level of agreement with each of the following statements: 55. Citizens’ trust in institutions will be stronger 56. Citizens’ trust towards the development model followed by modern societies will be stronger 57. Citizens’ trust towards science will be stronger 58. Trust and solidarity among citizens will…
Socio-anagraphic information 59. Age 60. Gender 61. Educational level 62. Profession 63. Region of residence

## Sheet: Database
CORONAVIRUS AND TRUST - AN EXPLORATORY RESEARCH
Timestamp	1. Acconsenti di partecipare allo studio "Coronavirus e fiducia - Una ricerca esplorativa"?	2. Le Autorità Pubbliche (statali, regionali, locali, sanitarie, militari e di polizia, Presidenza della Repubblica, protezione civile, etc.) hanno le COMPETENZE necessarie per ASSUMERE PROVVEDIMENTI adeguati alla situazione del momento (es. vietare gli spostamenti, obbligare la chiusura luoghi pubblici, obbligare l'interruzione delle lezioni nelle scuole e le università, etc.)	3. Le Autorità Pubbliche hanno le COMPETENZE necessarie per EMANARE LINEE GUIDA, ossia raccomandazioni adeguate alla situazione del momento (es. stare a distanza di sicurezza, lavarsi le mani, evitare di darsi la mano, etc.)	4. E' loro prerogativa assumere questi provvedimenti	5. Si sono avvalse correttamente del parere degli esperti (es. epidemiologi, virologi, pediatri, psicologi, etc.)	6. Hanno rilasciato dichiarazioni discordanti e/o contraddittorie tra di loro (o anche le stesse in tempi differenti)	7. Hanno mostrato capacità organizzativa sufficiente (le misure adottate sono sufficienti o adeguate)	8. Dubito della competenza delle Autorità Pubbliche	9. Le Autorità Pubbliche CREDONO e INTENDONO DAVVERO contenere la diffusione del virus con i PROVVEDIMENTI adottati (es. vietare gli spostamenti, obbligare la chiusura luoghi pubblici, obbligare l'interruzione delle lezioni nelle scuole e le università, etc.)	10. Le Autorità Pubbliche CREDONO e INTENDONO DAVVERO contenere la diffusione del virus con le LINEE GUIDA, ossia le raccomandazioni che hanno emanato (es. stare a distanza di sicurezza, lavarsi le mani, evitare di darsi la mano, etc.)	11. Stanno investendo abbastanza per far applicare le misure e indicazioni adottate	12. Ci sono in gioco interessi di altro genere (politici, economici, etc.)	13. Dubito del fatto che le Autorità Pubbliche intendano esattamente quanto dichiarato per contenere la diffusione del virus	14. Quale Autorità Pubblica è più adeguata per assumere decisioni in questo ambito	15. I provvedimenti e le linee guida delle Autorità Pubbliche sono	16. Tranquillizzare le persone ma senza effetti sul contagio	17. Contenere la diffusione del contagio	18. Creare allarmismo immotivato	19. Quanto ti pesano, seppur efficaci, i provvedimenti delle Autorità Pubbliche in un’ottica di gestione/organizzazione quotidiana?	20. Per me stesso e la mia famiglia	21. Per la collettività	22. Sia per me che per la collettività	23. Dato che i provvedimenti e i comportamenti suggeriti riguardano l’intera popolazione, ritieni che sia utile il tuo specifico contributo a seguire tali indicazioni?	24. Lo faranno tutti	25. Non lo faranno tutti ma in numero sufficiente	26. Lo faranno in un numero ridotto ma servirà comunque	27. Lo faranno in numero insufficiente	28. Sapere che tutti stanno seguendo le norme	29. Essere preoccupati dei gravissimi rischi che si corrono	30. Avere uno spirito di condivisione dell’emergenza	31. Fidarsi che le Autorità Pubbliche si stiano impegnando al massimo	32. Come valuti le misure di sostegno programmate dalle Autorità Pubbliche per sopperire ai problemi di questa emergenza?	33. Nel complesso, mi fido delle Autorità Pubbliche per la gestione del Coronavirus	34. La loro connotazione politica	35. Il livello di imposizione che queste Autorità sono in grado di esercitare	36. Le informazioni che ricevo	37. La mia professione	38. Il mio stato di salute	39. Il confronto con i colleghi	40. Il confronto con amici, parenti, conoscenti	41. Il tipo di misure adottate	42. Media (televisione, giornali, radio, ecc.)	43. Siti Internet ufficiali (es. Ministero della Salute, Governo)	44. Siti Internet non ufficiali (es. WhatsApp, Facebook)	45. Medici di famiglia	46. Scienziati	47. Amici, parenti, conoscenti	48. I media (televisione, giornali, radio, ecc.)	49. Siti Internet ufficiali (es. Ministero della Salute, Governo)
Timestamp	1. Do you consent to partecipate to the study "Coronavirus and trust - an exploratory research"?	2. Public Authorities (state, regional, local, health, military and police, Presidency of the Republic, Civil Protection, etc.) have the necessary COMPETENCE to take appropriate MEASURES for the current situation (e.g. prohibiting travel, closing public places, suspending classes in schools and universities, etc.)	3. Public Authorities have the necessary COMPETENCE to issue appropriate GUIDELINES and recommendations for the current situation (e.g. keeping a safe distance from each other, washing hands, avoiding handshakes, etc.)	4. It is their prerogative to take such measures	5. They made a proper use of the experts' advice (e.g. epidemiologists, virologists, pediatricians, psychologists, etc.)	6. They issued conflicting and/or contradictory statements (between different authorities or the same authority at different times)	7. They showed sufficient organizational capacity (the measures taken are sufficient or adequate)	8. I doubt the competence of Public Authorities	9. Public Authorities BELIEVE and REALLY INTEND to contain the spread of the virus with the adopted MEASURES (e.g. prohibiting travel, closing public places, suspending classes in schools and universities, etc.)	10. Public Authorities BELIEVE and REALLY INTEND to contain the spread of the virus with the issued GUIDELINES and recommendations (e.g. keeping a safe distance from each other, washing hands, avoiding handshakes, etc.)	11. They are investing enough to enforce the measures and guidelines adopted	12. There are other interests at stake (political, economic, etc.)	13. I doubt that public authorities intend exactly what they declared to contain the spread of the virus	14. Which Public Authority is more appropriate to take decisions in this area?	15. How useful are the measures and guidelines issued by Public Authorities?	16. Reassuring people without affecting the contagion	17. Contain the spread of contagion	18. Creating unmotivated alarmism	19. Albeit effective, how much do the measures of Public Authorities weight on your daily life?	The personal sacrifice required by the measures adopted by the Public Authorities is useful/necessary: 20. For me and my family	21. For the community	22. Both for me and the community	23. Given that the suggested measures and behaviors concern the entire population, do you believe your personal effort in following them will be useful?	Do you think that the other citizens will follow the rules indicated by the Public Authorities to reduce the spread of the virus? 24. Everyone will	25. Not everyone will, but still enough of them	26. A small number will, but it will still be useful	27. An insufficient number of people will	What do you believe most effective in convincing you and the other Italian citizens to follow the behaviors suggested by the new rules? 28. Knowing that everyone is following the rules	29. Being concerned about the very serious risks we are subject to	30. Having a spirit of shared emergency	31. Trusting that Public Authorities are working hard	32. How do you evaluate the support measures planned by Public Authorities to overcome the COVID-19 emergency?	33. Overall, I trust the Public Authorities for the management of Coronavirus	The trust I place in Public Authorities for the management of Coronavirus depends on/is influenced by: 34. Their political connotation	35. The level of imposition that Authorities are able to exercise	36. The information I receive	37. My profession	38. My state of health	39. Discussing with colleagues	40. Discussing with friends, relatives and acquaintances	41. The kind of measures taken	42. Media (TV, newspapers, radio, etc.)	43. Official websites (e.g. Ministry of Health, National Government)	44. Unofficial websites (e.g.. WhatsApp, Facebook)	45. Family physicians	46. Scientists	47. Friends, relatives, acquaintances	In general, how reliable do you think the following sources of information are? 48. Media (TV, newspapers, radio, etc.)	49. Official websites (e.g. Ministry of Health, National Government)
2020/03/09 6:23:27 PM GMT+1	YES	3	4	5	4	4	2	2	5	5	4	3	3	National Government	4	1	4	1	2	4	5	5	5	2	3	3	5	5	4	5	5	2	4	1	4	4	4	4	1	1	4	2	5	4	1	4	1	2	5
2020/03/09 6:30:52 PM GMT+1	YES	5	5	5	5	4	4	1	5	4	4	2	1	Presidency of the Republic	5	4	5	1	2	5	5	5	5	4	4	3	1	5	2	5	5	4	5	3	4	5	3	3	3	3	5	5	4	4	2	4	3	4	5
2020/03/09 6:32:22 PM GMT+1	YES	5	5	5	3	3	2	4	3	3	2	4	4	National Government	3	3	4	1	2	5	5	5	5	4	4	4	3	4	4	5	5	3	3	3	4	5	3	5	4	5	5	5	2	4	1	4	5	4	5
2020/03/09 6:35:48 PM GMT+1	YES	4	4	5	5	4	3	1	5	5	4	4	1	Civil Protection	5	1	5	2	3	5	5	5	5	2	2	1	4	4	4	4	5	4	5	1	4	4	3	3	2	1	4	3	4	1	4	5	1	3	4
2020/03/09 6:46:01 PM GMT+1	YES	1	2	4	2	3	1	5	3	3	1	5	3	National Government	2	1	2	4	2	2	2	2	5	2	2	2	4	3	1	5	3	1	2	1	1	3	3	1	3	3	5	4	4	2	2	3	3	3	5
2020/03/09 6:47:37 PM GMT+1	YES	4	4	5	5	1	4	1	4	4	3	2	1	National Government	5	1	5	1	3	5	5	5	5	3	3	1	3	5	5	5	5	4	4	1	3	5	3	4	4	4	4	3	5	1	4	4	2	2	5
2020/03/09 6:47:46 PM GMT+1	YES	4	4	4	2	5	1	3	4	4	1	5	3	Presidency of the Republic	4	2	2	2	4	5	5	5	5	2	3	3	4	5	5	5	5	3	3	2	4	4	2	2	2	2	4	5	5	2	3	4	1	3	4
2020/03/09 6:47:57 PM GMT+1	YES	5	5	5	5	3	3	1	4	4	5	3	2	National Government	5	4	5	1	3	5	5	5	5	1	2	4	3	5	2	5	5	5	5	1	5	2	5	5	5	5	5	5	5	4	2	2	4	4	5
2020/03/09 6:49:08 PM GMT+1	YES	3	3	3	1	5	2	4	2	2	2	5	5	Civil Protection	3	1	3	5	3	4	4	4	4	3	3	3	2	2	3	3	4	3	1	2	3	4	4	2	2	2	4	2	4	4	2	5	1	2	4
2020/03/09 6:49:14 PM GMT+1	YES	5	5	5	3	5	1	5	5	5	1	3	3	Presidency of the Republic	4	2	5	1	4	3	5	5	5	1	3	3	5	5	5	5	5	1	3	1	2	4	5	5	5	5	5	3	5	4	1	5	1	2	4
2020/03/09 6:50:52 PM GMT+1	YES	5	5	5	4	4	2	1	4	4	5	5	1	Presidency of the Republic	4	2	4	1	3	5	5	5	5	3	3	3	3	5	5	5	4	4	4	1	4	5	1	5	2	2	4	1	4	2	5	5	2	2	5
2020/03/09 6:51:26 PM GMT+1	YES	4	4	5	5	4	3	3	5	4	5	3	1	National Government	4	3	4	1	2	5	5	5	5	2	2	2	5	2	5	5	5	3	3	3	3	4	4	4	4	4	5	5	5	5	5	5	3	4	4
2020/03/09 6:52:44 PM GMT+1	YES	3	3	3	3	4	2	3	4	4	4	1	3	National Government	2	1	4	1	1	5	1	1	3	1	1	1	5	5	5	5	5	3	3	3	4	3	1	1	2	3	5	3	5	3	2	5	2	3	4
2020/03/09 6:53:08 PM GMT+1	YES	5	5	5	4	4	4	1	5	5	4	2	2	Civil Protection	5	5	5	2	3	5	5	5	5	4	5	4	2	5	5	5	5	4	4	4	4	4	4	5	4	4	5	4	5	3	2	5	2	2	5
2020/03/09 6:53:37 PM GMT+1	YES	3	3	4	2	5	2	4	3	3	3	5	4	Other	4	2	3	5	5	3	3	3	3	2	3	3	4	4	3	4	3	3	3	2	3	5	5	5	4	3	5	2	3	2	4	5	3	2	3
2020/03/09 6:54:55 PM GMT+1	YES	4	4	5	4	4	3	3	5	5	3	4	3	National Government	4	3	4	2	4	5	5	5	5	3	4	3	2	4	5	5	5	3	3	3	2	5	3	2	4	4	5	5	4	5	3	4	4	3	3
2020/03/09 6:55:06 PM GMT+1	YES	4	4	5	5	3	4	2	4	5	3	2	2	National Government	3	2	5	1	3	5	5	5	5	2	3	4	3	3	5	4	4	4	4	3	4	3	1	1	2	1	4	4	4	4	1	3	2	4	4
2020/03/09 6:55:14 PM GMT+1	YES	3	4	5	5	3	2	3	4	4	4	5	5	National Government	4	5	3	2	1	5	5	5	5	2	3	2	5	3	5	5	5	3	2	5	4	3	5	3	2	1	4	2	4	5	2	3	2	3	3
2020/03/09 6:55:22 PM GMT+1	YES	4	5	4	5	4	5	1	5	5	5	2	1	National Government	5	1	5	2	4	5	5	5	5	4	5	4	1	4	5	5	4	5	5	1	3	5	5	5	4	5	5	5	5	3	5	4	3	4	5
2020/03/09 6:57:09 PM GMT+1	YES	4	4	4	3	3	3	2	4	4	2	4	3	National Government	3	3	3	4	5	3	4	4	4	2	4	2	2	4	4	4	3	2	3	2	2	3	4	4	3	3	3	3	4	2	2	4	2	3	4
2020/03/09 6:57:46 PM GMT+1	YES	5	5	4	5	3	4	4	5	5	5	3	1	Regional Government	5	1	5	1	3	5	5	5	5	4	4	1	4	5	5	4	4	5	5	3	4	5	5	3	5	5	5	5	4	2	2	5	2	3	5
2020/03/09 6:58:13 PM GMT+1	YES	3	4	5	5	3	3	3	5	5	3	2	1	National Government	5	1	5	2	2	3	5	5	4	3	3	4	3	5	5	5	5	3	4	3	3	3	3	3	3	3	3	4	2	4	1	2	3	2	4
2020/03/09 6:58:15 PM GMT+1	YES	3	4	4	3	3	4	2	3	4	4	3	3	Regional Government	3	2	4	1	4	5	5	5	4	3	2	3	4	2	4	4	5	3	3	2	4	4	3	3	3	3	3	1	5	3	1	3	3	2	4
2020/03/09 6:58:19 PM GMT+1	YES	5	5	5	5	3	3	1	4	4	4	4	1	National Government	4	1	4	1	2	5	5	5	5	1	2	1	5	1	5	5	5	4	4	1	2	3	5	1	5	3	4	5	5	5	5	5	2	2	5
2020/03/09 6:58:43 PM GMT+1	YES	3	4	5	3	3	2	3	4	4	2	1	2	National Government	2	3	2	2	3	5	5	5	5	1	1	2	4	5	4	5	5	3	3	2	1	3	1	1	1	2	3	3	4	4	1	1	3	2	4
2020/03/09 6:59:30 PM GMT+1	YES	2	4	3	2	5	1	4	4	4	2	4	4	Civil Protection	2	4	2	3	1	4	3	3	5	2	2	2	5	4	4	5	3	1	2	5	2	2	3	3	2	2	2	5	4	1	2	3	2	2	4
2020/03/09 7:02:34 PM GMT+1	YES	2	2	5	4	4	2	4	4	4	2	1	3	Regional Government	5	3	4	3	4	4	4	4	4	3	2	2	3	4	4	4	4	2	4	2	3	4	2	2	2	4	4	4	5	3	1	1	4	3	4
2020/03/09 7:03:32 PM GMT+1	YES	5	5	5	2	5	2	4	3	3	1	5	4	Other	4	2	4	3	4	5	5	5	5	2	3	3	4	5	5	5	5	1	2	2	3	5	4	4	4	3	5	2	5	2	4	5	3	2	4
2020/03/09 7:04:09 PM GMT+1	YES	4	4	4	4	4	3	2	4	4	4	4	1	National Government	4	2	4	2	3	5	5	5	5	3	3	2	4	4	4	4	4	4	4	2	3	4	4	4	4	4	4	4	4	1	5	5	4	4	5
2020/03/09 7:04:18 PM GMT+1	YES	3	4	5	4	4	2	5	4	3	2	5	4	Civil Protection	3	2	2	5	2	5	5	5	5	2	3	3	2	4	5	5	3	3	2	3	5	4	2	5	3	3	3	3	4	3	1	4	3	2	4
2020/03/09 7:10:25 PM GMT+1	YES	3	3	5	3	5	3	3	5	5	2	2	2	National Government	4	2	4	2	3	5	5	5	5	2	3	2	3	4	5	5	4	3	3	4	4	4	4	4	3	2	4	5	5	5	2	4	2	3	4
2020/03/09 7:11:46 PM GMT+1	YES	4	4	4	5	4	3	2	4	4	3	2	3	National Government	4	2	3	1	4	5	5	5	5	3	3	2	1	3	4	4	4	4	4	4	3	3	4	4	4	4	4	5	5	3	2	4	3	3	4
2020/03/09 7:12:03 PM GMT+1	YES	5	5	5	5	1	4	1	5	5	5	1	1	National Government	5	1	5	1	2	5	5	5	5	3	4	2	1	4	5	5	5	4	5	2	1	5	1	1	1	1	5	5	5	5	3	5	4	5	5
2020/03/09 7:14:15 PM GMT+1	YES	5	5	5	5	4	3	4	4	5	5	3	2	National Government	4	3	5	1	2	5	5	5	5	3	3	2	3	5	5	5	5	4	4	1	5	4	2	5	5	5	5	4	5	1	3	5	2	4	5
2020/03/09 7:14:49 PM GMT+1	YES	5	5	5	5	2	4	1	5	5	3	3	1	Civil Protection	4	5	5	1	3	5	5	5	5	1	2	2	5	5	4	3	5	5	5	3	3	4	1	5	3	3	5	5	3	2	3	3	3	1	5
2020/03/09 7:15:09 PM GMT+1	YES	3	3	3	2	4	3	4	3	3	2	4	2	Civil Protection	3	1	5	3	5	4	4	4	5	4	5	2	1	5	4	5	3	1	3	3	3	4	3	3	3	3	3	4	2	2	2	4	2	3	3
2020/03/09 7:15:20 PM GMT+1	YES	5	5	5	4	2	3	1	4	4	4	1	1	National Government	5	2	5	1	1	5	5	5	5	3	4	4	2	5	5	5	5	4	5	3	3	5	1	1	2	2	5	4	3	4	1	5	1	3	5
2020/03/09 7:16:59 PM GMT+1	YES	5	5	5	5	3	4	1	5	5	3	2	2	National Government	4	4	4	1	4	5	5	5	5	3	4	2	3	5	4	4	4	4	5	2	3	4	4	3	4	5	4	4	4	2	1	5	3	3	4
2020/03/09 7:18:25 PM GMT+1	YES	4	4	5	4	1	5	1	5	5	4	2	1	National Government	5	3	5	1	5	4	5	4	5	1	2	3	3	4	3	5	5	5	5	4	3	3	3	4	5	4	5	3	4	1	1	3	1	2	5
2020/03/09 7:18:30 PM GMT+1	YES	4	4	5	5	5	3	4	5	5	4	4	2	National Government	5	4	5	1	2	5	5	5	5	1	2	2	4	3	5	5	5	4	4	1	3	4	3	5	3	3	5	4	4	2	1	1	2	4	5
2020/03/09 7:20:11 PM GMT+1	YES	1	3	3	1	5	1	5	4	4	1	3	3	Civil Protection	3	1	3	1	2	5	5	5	5	1	1	1	5	1	5	5	2	2	2	5	2	5	1	1	1	1	3	1	3	1	5	5	5	1	3
2020/03/09 7:20:44 PM GMT+1	YES	5	4	5	5	2	3	1	5	5	4	1	1	National Government	5	5	5	1	3	5	5	5	5	2	2	3	3	3	5	5	5	5	5	1	3	1	1	1	1	1	3	3	5	2	3	4	1	1	5
2020/03/09 7:22:04 PM GMT+1	YES	4	5	5	5	3	4	1	5	5	2	1	3	National Government	4	3	4	1	2	5	5	5	5	3	3	1	3	4	4	5	5	3	4	1	3	4	3	3	3	4	4	4	4	4	2	4	4	4	5
2020/03/09 7:23:13 PM GMT+1	YES	5	5	4	4	5	4	2	5	5	4	2	1	National Government	4	1	5	1	4	4	5	5	5	4	4	2	1	3	4	5	5	3	4	2	1	4	1	1	1	1	3	3	1	3	1	3	1	3	5
2020/03/09 7:23:14 PM GMT+1	YES	5	5	5	5	1	5	1	5	5	3	2	1	National Government	5	1	5	1	2	5	5	5	5	3	2	4	1	5	5	5	5	2	5	5	3	3	5	5	5	5	5	3	5	2	5	5	3	3	5
2020/03/09 7:23:16 PM GMT+1	YES	5	5	5	3	4	4	1	5	5	4	1	1	National Government	4	2	5	2	4	4	5	5	5	3	5	2	1	4	2	5	5	4	4	1	3	4	4	1	2	2	4	2	5	1	5	3	2	2	5
2020/03/09 7:23:21 PM GMT+1	YES	2	2	5	1	3	1	5	4	3	1	3	3	Presidency of the Republic	3	2	4	2	2	5	5	5	3	2	3	3	3	4	4	4	2	3	2	3	3	3	3	3	3	3	3	4	5	2	1	3	4	3	4
2020/03/09 7:30:02 PM GMT+1	YES	5	5	5	4	4	5	4	3	4	4	4	5	National Government	5	4	4	1	2	5	3	3	5	3	4	5	2	5	5	5	5	4	5	3	4	5	5	5	5	4	4	5	5	3	3	3	3	5	5
2020/03/09 7:31:31 PM GMT+1	YES	5	5	5	5	2	3	1	5	5	4	3	2	National Government	5	1	5	1	5	5	5	5	4	1	3	4	2	5	4	5	4	5	5	1	3	4	4	2	2	2	4	5	5	5	2	5	4	4	5
2020/03/09 7:31:34 PM GMT+1	YES	5	5	5	5	5	2	1	5	5	2	5	4	Civil Protection	5	3	5	2	2	5	5	5	5	3	3	2	1	5	5	5	5	3	4	1	5	5	1	5	4	4	5	5	5	1	2	5	3	3	5
2020/03/09 7:37:22 PM GMT+1	YES	2	4	2	1	5	1	5	3	5	1	5	4	National Government	4	1	2	5	5	5	5	5	3	1	1	3	5	4	3	3	5	1	2	3	5	5	3	3	2	3	5	2	5	1	3	3	3	2	4
2020/03/09 7:38:25 PM GMT+1	YES	4	4	5	3	4	4	2	5	5	4	2	2	National Government	5	4	5	1	4	5	5	5	4	2	3	3	4	5	4	5	4	4	4	4	4	4	4	5	4	2	4	3	5	5	1	4	2	3	5
2020/03/09 7:39:22 PM GMT+1	YES	5	5	4	4	2	4	2	5	5	3	4	1	Civil Protection	5	2	4	1	4	3	5	4	4	3	3	2	2	5	4	5	5	4	5	3	4	4	4	3	4	3	4	4	4	2	2	4	3	3	4
2020/03/09 7:42:33 PM GMT+1	YES	4	4	3	3	2	5	1	4	5	3	2	1	National Government	4	2	5	2	3	4	5	4	3	3	4	3	2	5	4	5	4	4	4	1	3	5	3	2	2	3	4	4	4	4	2	3	3	4	4
2020/03/09 7:45:33 PM GMT+1	YES	4	4	4	4	4	4	2	4	4	3	3	3	Other	3	3	4	2	3	5	5	5	5	1	2	4	3	4	5	4	4	2	4	1	1	4	4	4	4	4	4	5	2	5	1	3	5	3	4
2020/03/09 7:49:55 PM GMT+1	YES	3	3	5	2	4	2	4	3	3	2	4	3	Civil Protection	2	3	3	3	3	3	3	3	4	2	3	3	2	2	1	5	3	3	3	2	2	4	4	2	2	2	4	4	4	1	4	4	2	4	4
2020/03/09 7:50:07 PM GMT+1	YES	3	4	4	1	5	2	5	5	4	3	4	3	Presidency of the Republic	4	4	4	3	2	5	5	5	5	3	2	3	5	5	3	5	5	5	3	4	4	4	3	4	3	3	4	4	4	4	1	5	2	1	3
2020/03/09 7:52:06 PM GMT+1	YES	4	4	5	5	1	5	3	5	5	5	5	2	National Government	5	5	5	3	5	5	5	5	5	3	5	3	1	3	5	5	4	5	5	1	1	5	1	1	2	3	5	5	3	3	5	5	3	5	5
2020/03/09 7:53:06 PM GMT+1	YES	5	5	5	5	2	5	1	5	5	5	3	1	Civil Protection	5	3	5	2	4	4	5	5	5	3	4	2	1	5	4	5	5	5	4	3	4	4	2	3	3	3	4	1	1	5	2	2	2	3	4
2020/03/09 7:54:43 PM GMT+1	YES	1	3	3	1	5	1	5	4	4	1	3	3	Civil Protection	3	1	3	1	2	5	5	5	5	1	1	1	5	1	5	5	2	2	2	5	2	5	1	1	1	1	3	1	3	1	5	5	5	1	3
2020/03/09 7:54:43 PM GMT+1	YES	5	5	5	5	2	5	1	5	5	5	5	1	National Government	5	1	5	1	3	5	5	5	5	4	4	2	1	3	4	2	5	5	5	5	4	5	3	3	3	3	4	4	4	1	1	4	3	1	4
2020/03/09 7:56:01 PM GMT+1	YES	2	3	4	4	4	2	3	3	4	2	4	3	Presidency of the Republic	3	2	3	2	3	5	3	4	5	2	4	3	2	3	4	4	4	2	3	2	4	4	3	4	3	3	4	4	2	2	2	3	2	4	4
2020/03/09 7:56:06 PM GMT+1	YES	4	4	4	4	4	4	3	4	4	3	4	3	Other	4	1	4	1	3	4	4	4	5	4	4	3	2	5	5	5	5	4	4	4	4	4	3	4	3	3	4	4	4	1	4	4	2	4	5
2020/03/09 8:00:34 PM GMT+1	YES	3	5	5	4	3	4	3	5	4	3	3	2	National Government	4	2	4	1	3	5	5	5	5	3	3	5	2	3	3	5	4	3	4	1	2	5	5	5	3	4	5	5	5	5	5	4	3	3	4
2020/03/09 8:00:52 PM GMT+1	YES	5	5	5	3	5	1	5	1	1	1	5	5	Presidency of the Republic	4	1	1	2	3	3	3	5	5	2	3	2	5	3	5	5	5	2	1	1	1	3	3	3	3	3	1	3	2	5	1	3	5	4	4
2020/03/09 8:02:00 PM GMT+1	YES	5	5	5	5	4	5	1	5	5	4	5	1	National Government	5	1	5	1	4	5	5	5	5	4	5	1	1	5	5	5	5	5	5	1	4	5	4	5	4	5	5	5	5	2	5	5	2	4	5
2020/03/09 8:04:55 PM GMT+1	YES	4	4	5	3	5	2	2	3	3	1	4	4	Civil Protection	3	2	4	3	4	4	4	4	4	3	3	3	3	3	3	4	3	2	2	4	4	4	4	4	4	4	4	4	4	4	3	3	2	3	3
2020/03/09 8:13:16 PM GMT+1	YES	3	3	4	4	3	2	3	4	4	2	4	3	National Government	5	2	5	1	2	5	5	5	5	1	1	1	5	3	5	5	4	4	3	1	4	4	1	4	3	3	4	5	5	3	5	5	2	4	5
2020/03/09 8:13:42 PM GMT+1	YES	3	5	5	3	4	3	3	4	4	3	3	4	National Government	5	1	5	2	2	5	5	5	5	3	3	3	3	3	4	4	5	2	3	2	3	3	4	1	1	1	2	4	3	1	1	4	1	3	5
2020/03/09 8:14:25 PM GMT+1	YES	3	3	5	3	5	3	5	3	3	3	4	3	Other	3	4	2	4	4	1	3	1	3	1	5	3	1	5	5	5	5	3	3	1	1	5	5	1	1	1	3	3	3	1	1	5	3	3	3
2020/03/09 8:16:19 PM GMT+1	YES	5	5	5	3	4	3	2	3	3	3	1	1	National Government	3	2	4	1	3	5	5	5	5	2	2	2	4	5	3	5	5	3	3	3	5	3	2	2	2	2	2	5	5	2	5	5	2	3	3
2020/03/09 8:16:20 PM GMT+1	YES	2	2	4	2	5	3	5	3	3	2	5	4	National Government	4	2	4	3	4	5	5	5	5	1	2	4	4	4	5	4	4	2	1	3	3	3	4	2	3	3	4	5	3	4	1	4	2	3	4
2020/03/09 8:18:10 PM GMT+1	YES	5	5	5	5	1	4	1	5	5	4	1	1	National Government	5	1	5	1	4	5	5	5	5	1	3	4	2	3	5	5	5	4	4	1	3	4	3	3	3	5	5	5	5	1	5	5	2	5	5
2020/03/09 8:21:25 PM GMT+1	YES	4	5	5	5	4	4	1	5	5	4	5	1	Regional Government	4	4	4	1	4	5	5	5	4	3	4	4	3	4	1	5	4	4	4	1	4	4	2	3	1	1	3	3	5	2	4	5	2	3	5
2020/03/09 8:27:05 PM GMT+1	YES	4	4	4	4	4	4	4	4	5	4	3	1	Civil Protection	4	4	4	1	1	5	5	5	5	2	2	4	2	5	5	5	3	3	4	4	4	3	4	5	5	5	5	5	5	1	4	4	2	3	5
2020/03/09 8:28:39 PM GMT+1	YES	4	5	5	5	2	4	4	5	5	4	5	3	National Government	4	3	3	4	3	3	3	3	4	2	3	4	4	4	4	4	5	4	4	3	4	4	3	4	4	4	4	5	5	4	5	5	4	4	5
2020/03/09 8:29:31 PM GMT+1	YES	5	5	5	5	4	4	1	5	4	4	2	2	National Government	5	1	4	1	3	5	5	5	5	2	4	3	1	5	4	4	4	3	4	1	3	4	3	4	2	2	4	5	5	2	4	5	1	3	4
2020/03/09 8:30:53 PM GMT+1	YES	4	3	3	2	5	2	4	4	3	2	4	5	National Government	2	1	3	5	3	2	5	4	3	1	2	3	5	5	3	5	5	3	2	4	2	5	2	4	2	4	4	2	5	2	1	3	4	1	5
2020/03/09 8:30:53 PM GMT+1	YES	5	5	5	2	5	3	2	5	5	4	2	2	National Government	5	2	5	1	4	5	5	5	5	2	3	3	3	5	4	5	5	4	4	4	4	4	4	3	3	3	5	5	5	4	4	5	3	4	4
2020/03/09 8:31:02 PM GMT+1	YES	1	2	5	3	5	1	5	3	3	1	3	3	Civil Protection	2	1	1	4	1	4	5	5	4	1	1	2	5	3	5	5	2	2	1	4	4	3	4	5	2	2	4	4	4	3	1	1	1	2	3
2020/03/09 8:31:47 PM GMT+1	YES	5	4	5	4	5	3	2	3	3	3	5	3	National Government	4	3	4	2	4	5	5	5	4	2	3	4	4	5	4	5	4	3	3	3	4	4	3	4	4	4	4	3	5	3	2	5	3	3	5
2020/03/09 8:32:18 PM GMT+1	YES	5	5	5	5	3	3	2	5	5	4	2	1	Presidency of the Republic	5	1	5	1	2	3	3	3	5	1	2	4	4	4	5	5	3	5	5	3	4	5	5	5	3	3	5	4	5	1	3	5	5	4	5
2020/03/09 8:32:56 PM GMT+1	YES	5	5	5	4	5	4	2	5	5	1	4	1	National Government	4	3	5	1	1	5	5	5	5	1	3	2	4	4	5	2	2	4	4	5	5	1	1	1	3	5	5	5	5	5	1	5	2	4	4
2020/03/09 8:33:35 PM GMT+1	YES	5	5	5	4	3	3	3	5	5	5	3	5	National Government	5	3	5	3	4	3	4	4	5	3	3	3	3	4	5	5	5	3	3	3	5	3	5	5	5	5	4	5	3	5	1	3	5	2	4
2020/03/09 8:34:47 PM GMT+1	YES	4	4	4	4	5	3	1	5	5	4	4	1	National Government	5	1	5	1	3	3	5	5	4	3	4	2	2	3	5	5	5	3	4	3	1	4	1	1	1	1	4	4	2	1	3	3	2	4	4
2020/03/09 8:36:03 PM GMT+1	YES	4	5	5	5	2	4	2	5	5	2	3	2	National Government	4	2	5	1	1	5	5	5	5	1	1	2	4	5	5	5	3	4	4	4	4	4	5	5	5	5	5	5	5	4	1	2	2	2	5
2020/03/09 8:36:06 PM GMT+1	YES	3	3	2	3	2	2	2	1	2	1	4	3	municipal authority	4	2	2	4	2	2	2	2	3	2	2	3	4	2	2	3	3	2	2	4	3	2	3	4	3	3	3	2	1	1	1	1	1	1	1
2020/03/09 8:36:45 PM GMT+1	YES	5	5	5	5	3	5	1	5	5	4	4	2	National Government	5	2	5	1	2	5	5	5	5	2	2	2	4	3	4	5	4	4	4	2	3	4	3	3	4	4	4	4	4	4	4	4	3	3	3
2020/03/09 8:37:45 PM GMT+1	YES	5	5	5	5	1	5	1	5	5	4	1	1	National Government	5	3	5	1	5	5	5	5	5	3	5	5	1	5	5	5	5	3	5	1	4	4	1	5	5	5	5	5	5	2	5	5	3	4	5
2020/03/09 8:38:34 PM GMT+1	YES	5	4	5	4	3	4	1	5	5	4	1	1	Other	5	5	5	1	1	5	5	5	5	1	3	3	2	5	5	5	5	3	5	3	3	4	3	3	3	3	3	5	3	3	2	3	3	4	5
2020/03/09 8:40:07 PM GMT+1	YES	3	3	5	5	3	2	3	3	3	3	3	2	National Government	5	3	3	3	3	4	3	3	4	2	2	2	5	1	5	3	1	3	3	3	3	3	3	3	3	3	3	5	1	2	1	2	2	3	3
2020/03/09 8:40:56 PM GMT+1	YES	1	3	4	3	5	1	5	2	3	1	5	4	Civil Protection	4	3	2	1	1	3	2	2	5	1	1	1	5	5	5	5	5	2	1	4	5	3	3	3	4	3	5	5	5	2	2	4	1	3	4
2020/03/09 8:41:42 PM GMT+1	YES	1	3	5	1	3	1	5	5	3	2	5	5	National Government	3	1	4	2	5	5	5	5	5	1	1	1	5	5	3	5	1	1	2	5	1	1	5	5	5	5	5	5	5	1	1	5	5	3	5
2020/03/09 8:42:26 PM GMT+1	YES	3	2	3	5	5	3	4	4	3	3	5	4	Civil Protection	5	2	4	1	4	5	5	5	5	2	3	4	1	3	3	3	3	3	3	1	3	3	3	4	4	4	3	4	5	3	1	4	4	3	5
2020/03/09 8:44:12 PM GMT+1	YES	5	5	5	5	4	3	2	5	5	5	2	2	National Government	5	2	4	5	3	5	5	5	5	3	3	3	3	3	4	4	4	3	4	1	3	2	5	3	3	3	3	4	5	2	2	2	2	1	1
2020/03/09 8:46:47 PM GMT+1	YES	5	4	5	4	3	3	3	4	3	2	2	1	National Government	3	3	4	1	3	5	5	5	4	2	3	3	3	4	5	2	4	2	4	2	2	5	5	5	4	3	4	4	2	2	1	1	2	4	5
2020/03/09 8:47:19 PM GMT+1	YES	4	4	5	3	4	2	3	4	4	1	2	2	National Government	4	2	5	1	1	5	5	5	5	1	2	2	4	2	5	2	2	2	3	1	5	1	3	1	1	1	4	1	5	1	1	5	1	2	5
2020/03/09 8:47:20 PM GMT+1	YES	3	2	5	3	5	2	3	4	5	3	2	3	Presidency of the Republic	2	3	3	2	2	5	5	5	5	3	4	5	3	3	5	4	5	3	3	2	3	3	2	3	3	4	4	3	3	2	4	3	3	3	5
2020/03/09 8:48:25 PM GMT+1	YES	5	5	5	4	3	4	2	5	5	5	1	1	Civil Protection	5	4	4	4	2	5	5	5	5	3	2	2	4	4	4	4	4	4	5	5	4	4	2	2	3	3	4	4	5	4	5	5	2	4	5
2020/03/09 8:48:31 PM GMT+1	YES	5	4	3	4	5	1	3	5	5	4	5	4	Civil Protection	4	1	5	4	3	5	5	5	5	1	3	1	5	5	1	5	5	3	3	4	5	3	4	4	4	4	5	5	5	4	1	4	3	2	2
2020/03/09 8:49:30 PM GMT+1	YES	2	3	5	5	5	3	3	3	3	4	5	3	Other	3	3	4	1	2	4	4	4	4	3	2	3	3	4	3	4	4	3	3	2	4	4	4	4	3	3	4	4	2	3	1	2	1	3	3
2020/03/09 8:52:47 PM GMT+1	YES	2	2	5	3	5	2	4	3	5	3	3	3	Other	3	5	3	1	3	5	5	5	5	3	3	3	3	4	4	5	4	3	3	5	4	4	5	5	4	2	4	5	5	3	3	2	2	3	4
2020/03/09 8:55:47 PM GMT+1	YES	4	4	4	4	5	3	2	5	5	3	1	1	National Government	4	2	5	1	4	5	5	5	5	3	3	4	2	5	4	5	5	3	4	2	4	4	2	2	2	2	4	5	4	4	1	4	3	4	4
2020/03/09 8:56:37 PM GMT+1	YES	5	5	5	5	4	4	1	4	5	3	3	1	National Government	5	2	5	1	4	5	5	5	5	3	4	5	4	5	5	5	5	4	4	4	4	4	4	5	4	4	4	5	5	2	5	5	2	4	5
2020/03/09 8:56:55 PM GMT+1	YES	4	5	5	5	3	5	1	5	5	4	2	1	National Government	5	1	5	1	3	5	5	5	5	2	3	2	4	4	4	5	4	4	5	2	2	5	3	3	3	3	3	5	5	1	5	5	1	3	5
2020/03/09 8:59:27 PM GMT+1	YES	4	4	5	4	4	4	1	5	4	5	5	2	National Government	4	1	4	1	4	3	5	4	5	2	3	2	3	5	5	5	5	3	4	3	4	4	5	4	4	4	4	2	4	5	2	5	3	2	5
2020/03/09 9:01:54 PM GMT+1	YES	4	3	5	4	4	4	2	4	5	5	2	2	National Government	5	1	5	1	3	3	5	5	5	1	2	4	4	4	4	5	3	3	4	3	2	2	4	1	3	3	4	5	4	3	1	5	2	2	4
2020/03/09 9:02:44 PM GMT+1	YES	2	2	5	2	5	2	4	3	3	2	3	3	National Government	3	2	4	1	4	5	5	5	5	1	3	3	1	3	4	5	4	3	3	3	4	4	2	1	2	2	3	4	3	3	2	5	3	3	5
2020/03/09 9:05:07 PM GMT+1	YES	1	5	5	2	5	1	5	3	3	1	5	5	National Government	5	3	3	3	5	5	5	5	5	2	3	3	4	3	3	5	5	3	3	3	5	5	5	2	2	2	4	5	5	1	5	5	3	3	3
2020/03/09 9:06:03 PM GMT+1	YES	5	5	5	3	3	4	1	5	5	5	3	1	National Government	5	1	5	1	3	5	5	5	5	3	4	2	1	5	4	5	3	4	5	3	4	2	3	1	1	2	4	2	5	2	1	4	3	3	5
2020/03/09 9:06:45 PM GMT+1	YES	3	4	3	4	4	3	4	4	4	3	4	3	National Government	4	3	3	4	3	4	3	3	3	4	2	4	4	4	3	4	2	3	4	3	3	4	3	4	4	4	4	4	4	4	4	4	4	4	4
2020/03/09 9:08:31 PM GMT+1	YES	3	3	5	3	4	3	1	5	5	3	3	3	National Government	3	3	4	3	2	5	5	5	5	2	2	3	4	4	5	2	3	3	4	3	3	4	3	3	2	3	3	5	4	1	1	3	2	3	4
2020/03/09 9:08:37 PM GMT+1	YES	5	5	5	3	4	3	2	5	5	3	4	2	National Government	4	2	4	1	5	5	5	5	5	1	2	3	3	4	5	3	2	4	4	1	3	2	2	2	2	3	3	5	5	5	4	5	3	4	5
2020/03/09 9:09:14 PM GMT+1	YES	1	4	5	4	2	4	3	5	5	4	3	2	National Government	4	5	5	1	3	5	5	5	5	3	4	4	2	5	2	4	4	4	4	3	3	3	5	5	4	4	4	2	5	1	2	4	2	2	4
2020/03/09 9:11:14 PM GMT+1	YES	5	5	5	5	3	4	1	5	5	4	1	1	National Government	5	1	5	1	5	5	5	5	5	4	4	4	1	5	4	5	5	4	5	1	2	5	4	2	3	3	4	4	3	3	1	4	3	2	5
2020/03/09 9:12:42 PM GMT+1	YES	5	5	5	2	5	1	5	5	5	3	5	4	Other	5	2	5	1	1	5	5	5	5	2	2	5	5	5	5	5	5	2	3	3	4	5	5	5	5	5	5	5	5	5	2	2	5	4	5
2020/03/09 9:13:35 PM GMT+1	YES	4	5	5	4	3	4	1	4	4	4	3	3	National Government	4	3	4	2	4	3	4	3	4	3	4	4	2	4	3	4	5	4	4	3	3	4	4	4	3	4	4	5	5	5	3	2	2	4	3
2020/03/09 9:15:35 PM GMT+1	YES	4	4	5	3	5	2	4	5	5	3	3	2	Regional Government	3	4	3	2	2	5	5	5	5	2	3	1	3	5	5	5	4	3	3	4	4	3	5	3	4	4	3	3	5	3	4	5	2	2	4
2020/03/09 9:17:59 PM GMT+1	YES	5	5	5	5	4	4	4	5	5	4	5	2	Regional Government	4	2	4	2	2	5	5	5	5	3	3	3	3	5	5	5	5	4	4	3	5	4	5	5	3	4	5	3	5	2	2	5	2	3	5
2020/03/09 9:20:46 PM GMT+1	YES	3	4	3	4	2	2	3	4	4	3	5	3	National Government	4	3	5	5	5	5	5	5	5	1	3	5	5	4	4	4	5	4	4	3	3	3	3	3	3	3	3	5	5	5	5	5	1	1	5
2020/03/09 9:21:05 PM GMT+1	YES	5	4	5	4	4	3	3	3	3	3	3	3	National Government	3	2	3	2	1	5	5	4	5	2	3	2	4	3	3	3	3	4	3	3	4	3	4	5	4	4	4	5	5	3	2	3	3	4	5
2020/03/09 9:21:56 PM GMT+1	YES	3	4	5	2	3	3	3	5	3	3	3	3	National Government	3	3	4	2	5	5	5	5	5	3	4	3	2	4	4	4	4	1	3	1	1	3	3	3	3	3	2	4	4	3	2	4	1	3	5
2020/03/09 9:23:07 PM GMT+1	YES	4	5	5	2	5	2	4	5	5	5	4	1	Presidency of the Republic	4	2	4	5	1	5	5	5	5	2	3	4	4	5	5	5	5	3	3	4	4	4	2	5	4	4	4	5	4	2	3	4	4	3	5
2020/03/09 9:23:39 PM GMT+1	YES	5	5	5	5	5	5	4	5	5	5	5	4	National Government	5	5	5	3	4	5	5	5	5	4	4	4	3	4	5	5	5	5	5	5	5	5	5	5	5	5	4	5	5	1	1	3	3	4	5
2020/03/09 9:23:43 PM GMT+1	YES	5	5	5	5	1	5	1	5	5	5	1	1	Civil Protection	5	1	5	1	4	5	5	5	5	3	4	2	2	5	4	3	2	4	4	1	2	4	3	3	2	2	5	4	4	2	1	2	1	4	5
2020/03/09 9:25:31 PM GMT+1	YES	5	5	5	5	5	5	5	5	5	5	5	5	National Government	5	3	3	5	3	3	3	3	5	3	3	3	4	5	5	5	5	5	5	3	3	3	3	3	3	3	3	5	3	3	3	3	3	3	5
2020/03/09 9:27:02 PM GMT+1	YES	1	1	3	2	4	1	5	1	1	1	5	5	Civil Protection	1	1	3	4	1	5	5	5	5	1	1	1	5	4	5	5	3	1	1	4	5	3	2	3	3	3	1	3	4	2	2	4	2	4	4
2020/03/09 9:30:31 PM GMT+1	YES	5	5	5	3	3	3	3	3	3	3	3	3	National Government	3	3	4	1	2	5	5	5	5	3	4	3	4	3	5	5	3	2	4	5	3	4	4	5	4	4	4	1	4	1	3	4	3	2	4
2020/03/09 9:31:52 PM GMT+1	YES	5	5	5	4	3	4	2	5	5	4	1	5	National Government	4	1	5	1	1	5	5	5	5	1	1	1	5	4	4	5	5	4	4	2	2	4	5	3	5	5	4	5	5	5	1	5	5	3	5
2020/03/09 9:34:03 PM GMT+1	YES	2	2	3	3	5	2	4	4	3	2	4	3	Civil Protection	3	3	4	2	5	4	5	4	5	2	2	4	5	2	5	4	2	2	2	4	2	2	5	4	5	2	2	2	2	4	4	5	1	2	4
2020/03/09 9:45:03 PM GMT+1	YES	4	5	5	5	4	3	2	5	5	4	3	2	National Government	5	2	5	1	2	5	5	5	5	3	4	2	1	3	4	5	5	4	4	2	4	3	1	1	2	2	4	5	5	1	5	5	2	3	5
2020/03/09 9:46:53 PM GMT+1	YES	4	4	5	3	3	4	2	5	5	3	4	2	Regional Government	5	3	5	1	5	5	5	5	5	2	3	3	2	5	5	5	5	1	4	1	3	4	3	4	3	5	3	2	4	2	1	2	3	2	5
2020/03/09 9:48:04 PM GMT+1	YES	3	4	4	5	3	1	3	5	5	1	4	1	National Government	4	2	5	1	4	4	4	4	5	4	5	2	1	5	2	5	3	3	3	1	1	4	1	1	1	1	1	2	5	4	2	3	2	4	4
2020/03/09 9:51:58 PM GMT+1	YES	4	4	5	4	5	4	2	5	5	3	2	2	National Government	4	3	5	1	4	5	5	5	5	3	4	2	1	5	5	5	5	4	4	2	2	4	1	4	4	4	5	5	4	2	1	4	2	3	5
2020/03/09 9:52:01 PM GMT+1	YES	4	5	5	5	3	4	2	5	5	4	4	1	National Government	5	4	4	1	3	5	5	5	5	3	4	4	3	4	2	5	5	4	4	4	4	4	2	5	3	4	4	4	4	4	3	3	2	3	5
2020/03/09 9:54:51 PM GMT+1	YES	4	4	4	4	4	2	2	3	2	2	5	5	Other	5	4	5	3	5	5	5	5	5	1	2	5	5	5	5	5	5	2	2	5	3	5	5	5	3	5	5	3	3	3	5	5	3	2	5
2020/03/09 9:59:52 PM GMT+1	YES	2	1	4	3	2	2	3	2	4	2	4	2	National Government	3	3	2	3	2	4	3	4	5	2	3	4	5	2	4	3	2	4	2	4	4	4	3	2	4	2	5	4	4	1	3	4	2	2	4
2020/03/09 10:01:51 PM GMT+1	YES	4	3	4	3	3	2	3	4	3	3	2	2	National Government	4	3	4	2	4	4	4	4	4	2	3	2	2	4	4	4	3	4	4	2	2	3	3	3	2	1	2	4	2	2	2	3	2	3	4
2020/03/09 10:03:11 PM GMT+1	YES	3	5	5	4	4	3	4	4	4	3	2	2	National Government	4	2	4	4	2	4	4	4	4	4	5	3	4	4	4	4	4	3	4	4	4	3	3	3	3	3	4	4	4	2	4	4	2	2	4
2020/03/09 10:05:13 PM GMT+1	YES	4	4	4	3	3	4	3	4	4	3	2	2	Regional Government	4	3	3	1	3	4	4	4	4	2	2	3	3	3	3	3	3	4	4	3	3	3	3	4	3	3	3	4	4	3	1	1	3	3	3
2020/03/09 10:06:36 PM GMT+1	YES	3	4	4	2	5	1	3	4	4	1	4	3	National Government	3	2	4	3	5	5	5	5	5	1	2	3	3	4	4	5	2	1	2	2	5	4	1	1	2	1	4	1	5	3	3	5	3	3	5
2020/03/09 10:07:40 PM GMT+1	YES	4	4	5	4	3	3	3	4	4	3	4	4	National Government	3	4	4	2	3	4	4	4	4	2	2	2	4	5	5	5	5	4	4	4	3	4	2	4	2	2	4	4	2	1	2	3	2	3	3
2020/03/09 10:09:51 PM GMT+1	YES	5	5	5	4	5	2	3	5	5	5	2	1	National Government	5	3	5	1	1	5	5	5	5	2	5	3	5	5	5	5	4	3	3	1	5	5	5	1	3	5	5	5	3	4	5	5	2	3	5
2020/03/09 10:10:24 PM GMT+1	YES	4	4	4	4	4	4	4	3	3	3	3	3	Presidency of the Republic	4	4	5	1	5	5	5	5	5	2	3	5	2	5	2	5	5	4	5	4	4	4	5	5	4	2	5	5	5	5	2	2	5	5	5
2020/03/09 10:21:41 PM GMT+1	YES	4	4	5	4	3	4	2	4	4	3	4	2	National Government	4	3	4	1	3	4	4	4	4	1	2	3	4	2	4	5	3	3	3	4	2	4	5	4	5	5	3	5	2	4	2	4	4	4	4
2020/03/09 10:27:29 PM GMT+1	YES	4	4	5	4	4	3	2	4	4	2	4	3	Civil Protection	3	2	4	1	3	4	4	4	4	3	3	4	3	4	5	4	4	3	3	2	4	4	2	2	4	4	4	4	4	3	4	4	4	4	4
2020/03/09 10:30:57 PM GMT+1	YES	5	5	5	5	4	2	2	4	4	4	4	1	National Government	5	3	5	1	2	5	5	5	5	3	2	3	4	3	5	3	3	3	5	1	4	4	4	4	4	4	3	4	4	4	4	4	4	3	5
2020/03/09 10:32:12 PM GMT+1	YES	3	3	5	5	5	4	3	5	5	5	1	1	National Government	3	1	3	5	3	4	4	4	5	3	4	1	1	4	4	5	3	3	3	1	4	3	5	1	1	2	4	5	4	1	2	5	1	2	5
2020/03/09 10:35:20 PM GMT+1	YES	3	4	5	5	4	3	1	5	5	4	1	1	National Government	5	1	5	1	1	5	5	5	5	4	4	1	1	5	5	5	5	4	4	1	3	5	1	3	3	3	4	5	5	5	1	5	3	3	4
2020/03/09 10:39:23 PM GMT+1	YES	5	5	5	3	5	2	1	5	5	3	4	2	Civil Protection	3	2	5	1	2	5	5	5	5	4	1	5	2	5	5	5	5	3	5	5	5	5	5	5	1	1	5	1	5	5	1	5	4	3	4
2020/03/09 10:41:00 PM GMT+1	YES	5	5	5	5	1	5	1	5	5	5	1	1	National Government	5	3	5	1	1	5	5	5	5	4	4	1	1	3	1	5	5	5	4	1	5	5	1	4	4	4	5	4	1	3	1	4	2	3	5
2020/03/09 10:51:58 PM GMT+1	YES	5	5	5	5	3	3	2	5	5	3	2	2	National Government	4	2	4	3	5	5	5	5	5	1	1	4	3	4	3	3	2	4	4	2	3	3	2	2	2	3	4	5	2	3	1	4	1	3	4
2020/03/09 11:00:49 PM GMT+1	YES	3	4	4	4	2	3	3	4	4	4	4	2	National Government	4	2	4	2	2	4	4	4	5	3	3	3	2	4	4	4	4	4	3	2	3	4	4	4	3	3	3	4	4	2	3	4	2	4	4
2020/03/09 11:05:47 PM GMT+1	YES	4	4	4	4	5	1	4	4	4	3	4	3	National Government	3	2	4	2	3	4	4	4	4	2	3	3	4	5	5	5	5	3	3	1	4	4	3	3	3	3	4	2	5	3	3	3	3	2	4
2020/03/09 11:12:58 PM GMT+1	YES	4	4	5	4	4	4	2	5	5	4	4	2	National Government	5	1	5	1	4	5	5	5	5	4	5	2	1	5	5	5	4	3	4	4	4	5	5	2	3	3	5	5	3	4	2	4	4	4	4
2020/03/09 11:14:34 PM GMT+1	YES	4	4	5	5	4	3	4	4	4	3	4	3	National Government	4	3	4	3	3	4	4	4	4	3	3	2	2	4	3	4	5	4	4	1	2	4	4	4	4	4	3	3	4	1	4	5	1	4	5
2020/03/09 11:17:36 PM GMT+1	YES	5	3	4	3	2	4	2	4	3	3	1	4	Other	4	3	5	1	2	5	5	5	5	3	3	3	5	5	4	5	3	4	4	1	4	5	4	5	4	3	5	4	5	1	1	5	1	2	5
2020/03/09 11:21:14 PM GMT+1	YES	4	4	5	3	4	4	1	5	4	3	5	1	National Government	4	2	5	1	4	3	4	3	4	2	3	4	5	4	2	2	5	3	4	3	3	3	3	4	4	4	5	4	4	3	4	4	4	3	4
2020/03/09 11:26:53 PM GMT+1	YES	3	5	5	4	4	2	3	4	4	4	2	3	Civil Protection	4	3	5	2	4	4	5	4	5	3	4	3	3	4	3	4	5	3	4	2	5	4	4	3	4	4	3	4	4	3	4	5	2	3	5
2020/03/09 11:37:01 PM GMT+1	YES	5	5	4	4	3	3	3	4	3	4	3	3	Regional Government	4	1	4	1	3	5	5	5	5	2	4	3	2	5	4	5	5	4	5	1	5	3	3	3	3	3	5	5	5	4	3	5	3	3	5
2020/03/09 11:41:02 PM GMT+1	YES	4	5	5	5	5	3	2	5	4	4	3	3	National Government	4	3	5	2	2	4	4	5	5	3	2	4	5	4	5	4	4	3	4	3	3	4	3	4	4	4	5	4	4	3	5	5	3	3	5
2020/03/09 11:50:07 PM GMT+1	YES	4	4	3	3	3	4	2	5	4	3	4	2	Civil Protection	4	4	4	3	4	5	5	5	5	4	4	4	2	5	5	5	4	4	4	3	4	4	4	4	3	3	4	5	4	5	3	3	3	5	5
2020/03/09 11:53:34 PM GMT+1	YES	2	4	3	1	5	2	5	2	3	1	4	4	Other	4	1	5	2	2	5	5	5	5	2	3	5	3	4	3	5	5	3	2	3	3	5	1	1	2	2	5	4	3	1	1	4	2	3	4
2020/03/09 11:54:52 PM GMT+1	YES	5	5	5	5	1	5	1	5	5	5	1	1	National Government	5	1	5	1	1	5	5	5	5	4	5	1	1	5	5	5	5	4	5	1	5	5	1	1	1	1	5	5	2	1	1	5	1	5	5
2020/03/09 11:55:19 PM GMT+1	YES	5	5	5	3	5	1	3	3	1	1	3	3	Other	3	1	3	1	2	5	5	5	5	1	1	4	5	1	2	1	1	1	3	1	3	3	1	1	3	4	2	4	4	4	1	5	3	3	3
2020/03/10 12:01:44 AM GMT+1	YES	3	5	4	5	3	3	3	5	5	1	5	3	National Government	5	3	4	3	1	5	5	5	5	3	3	3	3	5	5	5	5	3	4	3	3	3	3	3	3	3	3	4	4	4	3	3	1	5	5
2020/03/10 12:01:49 AM GMT+1	YES	3	5	4	5	3	3	3	5	5	1	5	3	National Government	5	3	4	3	1	5	5	5	5	3	3	3	3	5	5	5	5	3	4	3	3	3	3	3	3	3	3	4	4	4	3	3	1	5	5
2020/03/10 12:06:22 AM GMT+1	YES	5	5	5	3	3	3	3	5	5	4	3	3	Regional Government	4	3	3	3	2	5	5	5	5	3	3	5	4	3	5	5	3	3	3	3	3	3	3	4	3	3	3	5	2	2	2	2	2	5	5
2020/03/10 12:06:47 AM GMT+1	YES	4	4	5	4	3	4	2	4	4	4	3	1	National Government	5	2	4	1	4	5	5	5	5	4	4	2	2	5	5	5	5	4	4	2	3	5	5	4	4	4	4	3	5	1	1	5	4	3	5
2020/03/10 12:13:06 AM GMT+1	YES	5	5	5	5	3	5	1	5	5	5	3	1	Presidency of the Republic	5	1	5	1	5	5	5	5	5	1	3	3	2	4	4	4	4	5	5	1	1	5	3	1	1	1	5	5	5	3	1	1	1	5	5
2020/03/10 12:13:52 AM GMT+1	YES	3	3	3	4	5	3	2	5	5	3	1	1	National Government	5	1	4	1	5	5	5	5	5	2	4	2	2	5	5	5	5	4	4	1	1	5	1	1	1	1	5	5	5	5	5	5	3	4	5
2020/03/10 12:17:10 AM GMT+1	YES	5	5	5	4	4	2	2	4	5	2	4	3	Other	4	2	5	1	1	5	5	5	5	1	2	2	5	4	5	5	4	3	3	3	5	4	4	3	4	4	5	5	2	5	5	3	3	3	4
2020/03/10 12:21:03 AM GMT+1	YES	3	3	4	5	5	1	2	3	4	3	4	2	National Government	4	2	4	3	5	4	4	4	5	2	1	2	4	4	4	4	3	3	2	5	3	2	2	3	2	2	2	5	4	4	1	1	4	4	5
2020/03/10 12:46:41 AM GMT+1	YES	4	4	4	5	1	4	1	5	5	5	2	1	National Government	5	5	5	1	3	5	5	5	5	3	4	2	2	5	5	5	5	4	4	1	3	4	3	3	3	3	3	5	4	1	3	4	1	4	4
2020/03/10 12:52:15 AM GMT+1	YES	5	5	5	5	3	4	1	5	5	4	3	1	National Government	5	5	5	1	4	5	5	5	5	4	4	3	1	3	5	5	5	3	4	2	3	4	1	2	3	3	4	5	5	5	4	5	3	3	5
2020/03/10 1:42:40 AM GMT+1	YES	2	4	4	4	5	2	4	5	5	2	4	2	Civil Protection	4	1	5	2	3	5	5	5	4	1	2	3	5	4	4	4	3	3	2	2	3	3	3	4	3	3	3	5	3	3	3	3	3	4	5
2020/03/10 1:55:48 AM GMT+1	YES	4	4	5	4	1	4	1	5	5	4	2	1	National Government	5	1	5	1	3	5	5	5	5	3	1	1	5	5	5	5	5	2	5	4	3	5	1	1	1	1	5	1	5	1	2	5	1	1	5
2020/03/10 6:41:43 AM GMT+1	YES	2	2	3	2	4	1	4	3	3	2	3	3	Regional Government	4	1	4	1	4	5	5	4	5	2	1	2	4	4	5	4	4	3	3	1	4	4	3	4	2	2	4	2	5	1	1	5	2	2	5
2020/03/10 7:06:34 AM GMT+1	YES	3	3	3	3	2	3	2	4	2	2	4	3	Regional Government	3	3	3	3	3	2	2	2	3	3	3	3	3	2	2	2	2	2	2	2	2	2	2	2	2	2	2	2	2	3	2	1	2	2	2
2020/03/10 7:07:23 AM GMT+1	YES	5	5	5	5	5	5	5	5	5	5	5	5	Civil Protection	5	5	5	5	5	5	5	5	5	3	4	4	5	5	5	5	5	5	5	5	5	5	5	5	5	5	5	5	5	5	5	5	5	5	5
2020/03/10 7:14:07 AM GMT+1	YES	5	5	5	4	4	3	2	4	4	3	2	2	National Government	5	3	5	1	4	5	5	5	5	2	2	4	5	5	4	5	4	3	4	2	3	4	3	2	2	2	4	4	5	1	1	4	2	3	4
2020/03/10 7:28:21 AM GMT+1	YES	4	4	4	5	2	4	2	5	5	5	3	2	National Government	5	3	5	2	5	5	5	5	5	2	3	5	2	4	5	5	3	5	4	3	4	5	4	3	3	3	4	5	5	3	3	5	3	3	4
2020/03/10 7:42:22 AM GMT+1	YES	1	1	1	1	5	1	5	1	2	3	5	3	Other	2	1	1	3	5	1	1	1	1	3	3	3	3	3	3	3	3	1	1	1	1	3	5	3	3	3	5	2	2	1	1	5	2	1	2
2020/03/10 7:58:49 AM GMT+1	YES	4	4	5	3	4	3	2	4	4	3	3	2	National Government	3	2	4	2	2	5	5	5	5	2	3	3	3	2	5	5	4	3	3	2	3	4	1	1	1	3	4	5	4	3	4	1	3	3	4
2020/03/10 8:00:14 AM GMT+1	YES	4	4	4	4	3	3	1	4	4	4	2	2	National Government	5	4	5	1	3	5	5	5	5	3	3	2	2	4	3	5	5	5	4	3	4	4	3	3	3	3	4	4	4	4	3	3	3	5	5
2020/03/10 8:10:00 AM GMT+1	YES	5	5	5	5	3	3	2	5	5	5	1	1	National Government	5	3	5	1	3	5	5	5	5	3	5	1	1	5	5	5	5	3	3	3	3	3	4	1	3	4	5	5	5	3	3	5	4	3	5
2020/03/10 8:18:34 AM GMT+1	YES	5	5	5	4	4	4	2	5	5	3	3	2	National Government	5	5	5	3	2	5	3	4	5	3	3	4	2	5	4	3	3	3	4	3	4	4	3	4	4	4	4	5	4	1	1	5	2	4	4
2020/03/10 8:23:47 AM GMT+1	YES	2	2	2	3	5	3	3	2	3	2	4	3	National Government	4	2	3	1	2	5	5	5	5	1	1	2	1	3	4	4	4	3	3	3	3	3	3	2	2	2	3	5	4	2	4	5	1	4	5
2020/03/10 8:25:40 AM GMT+1	YES	4	4	5	4	3	3	3	4	4	3	4	4	National Government	3	4	4	2	3	4	4	4	4	2	2	2	4	5	5	5	5	4	4	4	3	4	2	4	2	2	4	4	2	1	2	3	2	3	3
2020/03/10 8:27:35 AM GMT+1	YES	5	5	5	5	4	4	1	4	5	3	2	1	National Government	4	3	4	1	3	4	4	4	5	3	3	2	2	4	2	3	4	3	4	3	3	2	1	1	1	1	3	4	2	2	1	4	3	3	5
2020/03/10 8:31:50 AM GMT+1	YES	4	4	5	4	3	4	2	5	5	5	4	1	National Government	5	1	5	2	3	4	5	4	4	3	4	1	1	5	4	3	3	3	3	1	2	4	2	1	1	1	4	2	3	4	1	2	2	2	4
2020/03/10 8:40:59 AM GMT+1	YES	5	5	5	5	5	3	3	5	5	4	3	3	National Government	5	5	5	3	3	5	5	5	5	2	3	3	3	5	5	5	5	3	4	3	3	5	3	4	3	3	3	5	5	3	5	5	3	3	5
2020/03/10 8:47:51 AM GMT+1	YES	5	5	4	3	4	3	2	4	4	4	5	2	Civil Protection	5	1	4	1	3	5	5	5	5	2	1	2	5	5	5	5	4	4	4	2	3	4	3	4	1	1	4	4	4	1	1	4	1	3	4
2020/03/10 8:53:01 AM GMT+1	YES	5	5	5	4	3	3	4	5	5	3	1	1	National Government	5	3	5	1	1	5	5	5	5	2	3	3	4	5	3	5	5	5	4	1	4	5	5	5	5	5	5	4	5	2	2	4	2	3	5
2020/03/10 8:54:50 AM GMT+1	YES	4	4	5	5	1	4	1	5	5	3	1	1	Civil Protection	5	1	5	1	5	5	5	5	5	3	3	4	3	5	5	5	5	4	5	1	2	4	4	1	3	3	4	5	5	1	1	5	1	4	5
2020/03/10 9:02:55 AM GMT+1	YES	5	5	5	5	5	1	1	5	5	5	2	3	National Government	3	5	5	3	3	5	5	5	5	4	5	5	5	3	5	5	5	4	5	1	4	5	3	5	4	5	5	5	1	3	5	4	3	5	4
2020/03/10 9:07:00 AM GMT+1	YES	4	4	4	3	3	4	1	5	5	3	4	1	National Government	4	1	5	1	4	5	5	5	5	2	3	3	2	4	5	4	4	4	4	1	4	4	4	4	4	3	3	5	4	3	3	4	2	3	5
2020/03/10 9:11:13 AM GMT+1	YES	4	4	5	4	3	4	2	4	4	4	2	2	National Government	4	1	4	1	4	5	5	5	5	3	3	3	2	4	4	4	3	4	4	3	4	5	4	3	3	2	4	3	5	1	3	3	3	4	4
2020/03/10 9:11:52 AM GMT+1	YES	5	5	4	5	3	3	1	5	5	5	4	4	National Government	5	5	5	3	3	5	5	5	5	4	5	4	3	5	5	5	5	5	5	4	5	5	4	4	4	5	5	5	3	5	1	5	5	4	5
2020/03/10 9:12:40 AM GMT+1	YES	5	5	5	5	4	3	1	3	5	4	5	2	National Government	5	2	5	1	2	5	3	4	4	3	4	2	1	5	4	3	2	5	4	2	5	5	3	5	1	2	5	5	1	3	3	4	2	3	4
2020/03/10 9:14:24 AM GMT+1	YES	5	5	5	5	4	4	1	5	5	4	2	1	National Government	5	1	5	1	2	5	5	5	5	3	4	2	1	2	3	4	4	4	5	3	2	5	2	1	1	3	3	5	5	1	1	5	2	3	5
2020/03/10 9:18:58 AM GMT+1	YES	3	4	3	2	2	2	2	5	5	3	3	2	National Government	4	2	4	3	4	3	4	4	4	2	3	4	3	5	3	3	3	3	3	2	2	4	2	3	2	3	3	4	3	3	2	3	4	2	4
2020/03/10 9:20:29 AM GMT+1	YES	5	5	5	5	4	5	1	5	5	5	1	1	National Government	5	1	5	1	2	5	5	5	5	4	1	1	1	1	4	5	5	4	5	1	1	5	3	1	1	1	5	4	4	2	1	4	2	4	5
2020/03/10 9:22:37 AM GMT+1	YES	3	5	4	4	5	3	4	4	4	4	3	3	Civil Protection	4	4	4	3	2	5	5	5	5	3	3	3	5	5	5	5	5	4	4	3	4	4	5	5	5	5	5	5	5	1	5	5	3	4	5
2020/03/10 9:23:29 AM GMT+1	YES	4	4	5	4	2	4	1	5	5	5	4	1	National Government	5	1	5	1	4	5	5	5	5	4	5	2	1	5	4	5	4	4	4	3	3	4	1	1	1	1	4	5	5	1	4	5	2	4	5
2020/03/10 9:31:07 AM GMT+1	YES	4	4	5	4	5	4	2	4	5	4	3	2	National Government	4	1	4	1	3	5	5	5	5	3	5	3	2	4	4	5	4	3	4	3	3	4	4	2	3	3	4	5	3	1	2	5	2	4	5
2020/03/10 9:33:14 AM GMT+1	YES	4	4	5	4	5	4	2	4	4	3	4	2	National Government	3	2	4	1	3	3	4	3	3	2	2	3	3	2	3	4	3	3	4	2	3	4	1	2	1	1	5	2	3	4	1	4	1	3	3
2020/03/10 9:36:16 AM GMT+1	YES	5	5	5	4	4	4	1	4	4	4	2	2	National Government	4	1	4	1	4	4	4	4	4	3	3	2	4	5	5	5	5	3	4	1	3	4	4	2	2	1	4	5	5	3	4	5	2	4	4
2020/03/10 9:38:14 AM GMT+1	YES	5	5	5	5	3	4	1	3	5	2	3	3	National Government	4	1	4	1	2	5	5	5	5	1	2	3	3	3	4	3	3	3	4	1	5	5	5	3	2	2	5	3	5	1	2	3	1	2	5
2020/03/10 9:39:41 AM GMT+1	YES	4	4	3	3	4	3	3	4	4	4	4	1	Civil Protection	4	1	4	1	4	4	4	4	4	2	4	2	2	4	5	3	4	3	4	1	3	3	1	4	3	4	5	5	4	4	1	4	3	3	5
2020/03/10 9:42:37 AM GMT+1	YES	5	5	5	3	3	4	2	5	5	5	4	1	National Government	5	1	5	1	2	5	5	5	5	3	4	2	1	3	3	5	5	4	4	4	4	4	4	4	3	3	4	2	5	2	3	5	2	2	5
2020/03/10 9:42:44 AM GMT+1	YES	4	4	5	5	4	2	1	5	5	5	4	1	National Government	4	1	5	2	4	5	5	5	5	2	4	4	2	1	5	5	4	4	4	1	1	4	1	1	1	1	5	5	3	1	1	4	1	3	5
2020/03/10 9:42:48 AM GMT+1	YES	3	3	3	4	2	3	2	5	5	4	2	2	National Government	5	1	4	2	2	5	5	5	5	2	4	4	1	4	4	5	5	4	3	2	2	2	3	4	1	3	4	2	2	1	4	5	2	2	4
2020/03/10 9:43:41 AM GMT+1	YES	5	5	5	5	4	3	1	5	4	5	1	1	National Government	4	1	4	2	4	5	5	5	5	1	4	3	1	1	5	1	1	3	4	4	3	1	3	5	3	4	4	5	3	1	1	3	1	3	5
2020/03/10 9:44:09 AM GMT+1	YES	4	4	5	3	4	3	1	5	5	3	5	1	National Government	5	1	5	1	5	5	5	5	5	3	4	4	1	5	5	5	5	3	4	2	5	5	5	5	4	4	5	5	5	2	3	5	3	4	4
2020/03/10 9:45:18 AM GMT+1	YES	5	5	5	5	3	3	1	5	5	5	1	1	National Government	5	1	5	1	2	5	5	5	5	2	5	1	1	5	1	5	5	5	5	1	5	5	5	5	5	3	5	5	2	2	2	5	5	5	5
2020/03/10 9:45:31 AM GMT+1	YES	4	2	4	3	5	3	1	4	4	4	4	1	National Government	4	2	4	1	3	5	5	5	5	2	2	1	2	3	5	3	3	4	4	1	1	4	4	4	1	1	4	4	2	1	1	1	3	2	4
2020/03/10 9:45:42 AM GMT+1	YES	5	5	5	5	4	4	1	5	5	3	3	1	Civil Protection	4	3	4	2	2	5	5	5	5	3	2	2	5	3	3	5	5	4	5	4	5	4	4	4	5	5	5	3	5	1	2	2	5	3	5
2020/03/10 9:46:26 AM GMT+1	YES	5	5	5	4	3	3	1	5	4	3	5	2	National Government	5	4	5	4	4	5	5	5	4	3	4	2	1	5	5	5	5	4	4	2	4	4	4	4	4	4	5	4	5	1	4	4	3	4	5
2020/03/10 9:48:04 AM GMT+1	YES	5	5	5	5	1	5	1	5	5	5	4	1	National Government	5	1	5	1	1	5	5	5	5	3	4	5	1	5	5	5	5	4	5	1	5	5	3	4	4	4	5	5	5	2	5	5	3	3	5
2020/03/10 9:48:05 AM GMT+1	YES	1	1	5	3	5	1	5	5	5	3	3	1	Civil Protection	4	1	4	1	3	5	5	5	5	3	3	3	3	5	5	5	5	2	1	1	1	5	1	1	1	1	5	5	2	5	2	2	1	3	3
2020/03/10 9:48:22 AM GMT+1	YES	3	4	4	4	3	3	2	3	3	4	2	2	National Government	4	3	4	1	2	5	5	5	5	3	2	1	4	4	3	5	5	4	3	3	3	3	3	3	3	3	3	5	5	4	3	3	3	2	5
2020/03/10 9:49:00 AM GMT+1	YES	4	4	4	4	2	3	1	5	5	4	4	1	National Government	5	1	5	1	2	5	5	5	5	1	3	4	3	3	5	5	5	4	4	1	4	3	3	3	1	1	4	4	5	1	2	5	1	4	5
2020/03/10 9:49:04 AM GMT+1	YES	5	1	5	5	4	4	1	5	5	4	4	1	National Government	5	1	5	2	4	5	5	5	5	4	5	3	1	5	5	5	5	4	4	3	5	5	5	5	5	5	5	5	5	2	5	5	2	4	5
2020/03/10 9:49:11 AM GMT+1	YES	4	4	4	5	3	3	3	4	4	3	3	3	Civil Protection	4	3	5	1	3	4	4	4	5	2	2	4	3	5	4	5	5	3	3	3	3	3	3	3	3	4	4	4	3	2	4	5	2	4	4
2020/03/10 9:49:22 AM GMT+1	YES	5	5	5	5	5	1	1	5	5	3	2	1	National Government	4	1	5	1	4	5	5	5	5	2	2	1	5	2	5	1	5	4	4	1	1	4	5	1	3	1	4	5	5	1	1	5	1	3	4
2020/03/10 9:50:25 AM GMT+1	YES	5	5	5	3	3	3	1	5	5	4	4	3	National Government	5	1	5	1	2	5	5	5	5	1	4	5	1	5	5	5	5	4	5	1	1	1	1	1	1	1	1	2	2	4	1	5	1	3	5
2020/03/10 9:50:40 AM GMT+1	YES	3	3	3	2	3	4	3	4	4	4	1	1	Civil Protection	3	2	4	2	2	4	4	4	4	3	3	3	3	3	4	4	3	3	3	1	3	3	3	3	3	2	3	3	4	1	1	4	1	3	4
2020/03/10 9:51:04 AM GMT+1	YES	4	4	4	5	3	4	2	4	4	4	3	2	National Government	4	3	5	1	2	5	5	5	5	3	4	3	2	3	4	4	4	4	4	2	4	3	2	2	3	3	4	5	4	2	2	3	3	4	4
2020/03/10 9:52:27 AM GMT+1	YES	2	4	5	3	3	2	4	4	4	3	4	2	National Government	3	3	4	2	4	3	4	3	4	1	3	1	3	4	4	4	3	3	2	2	2	4	4	3	2	2	3	4	4	2	2	3	2	2	4
2020/03/10 9:52:29 AM GMT+1	YES	3	3	3	5	2	4	3	5	5	4	1	1	Civil Protection	5	5	5	1	1	5	5	5	5	3	3	1	1	5	5	5	5	3	3	1	5	4	3	3	3	3	3	5	5	5	1	5	5	2	5
2020/03/10 9:53:21 AM GMT+1	YES	4	5	5	5	2	3	2	4	4	4	4	1	National Government	4	2	4	1	2	5	5	5	5	3	3	5	2	5	4	5	5	4	4	4	3	4	4	3	2	2	4	5	5	5	2	4	2	3	4
2020/03/10 9:53:42 AM GMT+1	YES	5	5	5	5	3	4	2	5	5	4	3	1	National Government	5	5	5	1	2	5	5	5	5	3	4	2	2	1	5	5	5	4	4	2	1	4	1	1	1	2	5	5	5	1	4	5	2	4	5
2020/03/10 9:55:45 AM GMT+1	YES	5	5	5	5	3	3	1	4	4	3	4	1	National Government	4	1	5	1	1	5	5	5	5	1	1	1	5	3	5	5	5	5	5	1	3	5	1	1	1	1	4	5	5	1	1	5	1	4	5
2020/03/10 9:56:09 AM GMT+1	YES	4	4	5	3	2	4	1	4	4	4	5	1	National Government	5	1	5	1	5	5	5	5	5	4	5	2	1	5	5	4	5	4	4	1	5	3	3	3	3	4	4	3	4	3	4	4	3	3	5
2020/03/10 9:57:04 AM GMT+1	YES	3	3	3	4	2	2	3	3	4	2	4	3	National Government	4	1	5	1	1	5	5	5	5	3	3	3	3	3	3	3	3	3	4	3	5	5	5	5	2	2	5	5	5	2	3	5	2	4	5
2020/03/10 9:57:06 AM GMT+1	YES	5	3	5	5	3	4	2	5	5	1	2	1	National Government	5	2	5	1	4	5	5	5	5	1	2	3	4	5	5	5	4	3	4	3	4	4	5	4	4	3	5	5	5	2	1	5	2	4	5
2020/03/10 9:58:49 AM GMT+1	YES	1	1	5	3	3	1	5	5	5	3	4	4	Civil Protection	3	3	3	5	3	5	5	5	5	1	5	3	5	5	5	5	5	5	4	1	4	4	3	4	3	3	3	5	5	5	5	1	5	3	5
2020/03/10 9:59:36 AM GMT+1	YES	3	4	4	3	5	3	2	4	4	3	4	3	National Government	4	4	3	2	3	5	5	5	5	3	4	3	2	4	4	4	4	3	3	4	4	4	3	4	3	4	3	4	3	2	1	1	2	3	5
2020/03/10 10:00:31 AM GMT+1	YES	4	4	5	3	3	3	2	4	4	2	3	2	National Government	5	2	4	1	3	5	5	5	5	3	4	2	2	4	5	5	5	4	4	2	2	5	5	5	5	5	5	3	5	2	4	4	3	3	4
2020/03/10 10:00:33 AM GMT+1	YES	4	4	5	4	4	4	1	5	5	4	3	1	National Government	5	1	5	1	4	5	5	5	5	1	2	5	1	4	5	4	4	5	5	1	1	5	4	4	3	3	3	5	5	1	1	5	1	4	5
2020/03/10 10:01:08 AM GMT+1	YES	5	5	5	5	4	3	1	5	5	5	1	1	National Government	5	1	5	1	3	5	5	5	5	4	4	2	1	4	5	5	5	4	5	1	2	4	4	1	1	1	5	5	5	3	2	4	2	3	5
2020/03/10 10:02:16 AM GMT+1	YES	5	5	5	4	4	1	3	4	5	1	5	3	National Government	5	5	5	1	5	5	5	5	5	1	1	1	4	5	5	5	2	1	1	2	4	2	3	5	5	5	5	5	1	2	1	4	3	2	4
2020/03/10 10:02:19 AM GMT+1	YES	5	5	5	3	4	3	3	4	4	2	3	2	National Government	4	2	4	1	3	5	5	5	4	3	3	3	3	4	4	5	4	3	4	3	5	5	3	3	3	3	4	5	5	5	5	5	2	4	5
2020/03/10 10:02:48 AM GMT+1	YES	4	4	4	3	4	2	3	3	3	3	3	3	National Government	3	3	3	3	2	5	5	5	5	3	3	3	3	3	4	4	3	3	3	3	3	3	3	3	3	3	3	3	3	2	3	3	3	3	3
2020/03/10 10:05:23 AM GMT+1	YES	4	3	4	3	3	2	3	3	3	3	4	3	National Government	3	1	3	3	4	5	5	5	5	1	2	3	4	4	4	4	4	3	3	4	3	3	3	3	3	3	3	4	3	2	2	1	2	2	4
2020/03/10 10:06:36 AM GMT+1	YES	5	5	5	5	1	3	2	3	3	2	5	3	National Government	3	3	2	1	3	3	3	3	3	1	2	2	1	3	3	3	2	3	3	1	2	2	1	1	1	1	2	5	3	3	1	1	3	4	4
2020/03/10 10:06:41 AM GMT+1	YES	3	4	4	5	5	3	3	4	5	4	4	4	National Government	5	2	5	1	3	5	5	5	5	3	4	3	2	4	4	4	4	3	4	3	4	5	4	4	4	4	4	5	4	1	1	4	2	4	5
2020/03/10 10:07:11 AM GMT+1	YES	4	3	4	3	2	2	1	5	5	3	2	2	municipal authority	5	2	5	1	3	5	5	5	5	3	3	1	3	5	5	5	5	3	3	3	3	3	4	1	4	3	4	5	5	2	3	3	2	3	3
2020/03/10 10:07:31 AM GMT+1	YES	4	4	4	4	4	4	1	5	5	4	1	1	National Government	5	2	5	1	4	4	4	4	5	4	5	3	1	5	4	5	5	5	4	1	4	4	4	3	4	4	4	2	5	1	3	3	3	3	5
2020/03/10 10:07:53 AM GMT+1	YES	5	5	5	5	5	3	2	5	5	5	3	1	National Government	5	1	5	1	1	5	5	5	5	3	4	2	1	4	3	5	5	3	5	2	4	3	1	4	1	1	4	4	4	2	2	3	2	3	3
2020/03/10 10:08:33 AM GMT+1	YES	4	5	5	3	3	2	2	4	4	2	3	2	Presidency of the Republic	4	1	4	2	4	4	4	4	5	3	2	2	2	3	5	4	3	3	3	2	3	2	3	3	3	3	3	3	3	1	3	5	2	2	3
2020/03/10 10:10:10 AM GMT+1	YES	5	5	5	5	3	5	1	5	5	5	3	1	National Government	5	1	5	1	3	5	5	5	5	4	5	1	1	5	3	5	5	5	5	1	2	3	1	1	1	1	5	5	4	1	5	5	2	4	5
2020/03/10 10:10:27 AM GMT+1	YES	5	5	5	5	4	3	1	5	5	3	2	1	National Government	4	1	5	1	3	5	5	5	5	3	3	3	4	5	3	5	5	4	5	3	3	5	4	3	3	3	5	5	5	3	2	1	3	5	5
2020/03/10 10:10:34 AM GMT+1	YES	5	5	5	3	4	2	4	4	5	3	4	3	Presidency of the Republic	5	2	4	1	2	5	5	5	5	2	2	4	2	5	5	5	5	4	3	4	4	2	5	5	2	2	4	5	5	4	2	5	2	3	4
2020/03/10 10:11:13 AM GMT+1	YES	3	3	5	3	5	2	4	3	3	3	2	2	Presidency of the Republic	3	3	3	2	3	5	5	5	5	2	4	4	3	5	5	5	5	3	3	1	3	5	2	3	1	1	5	5	5	1	1	3	1	4	5
2020/03/10 10:11:41 AM GMT+1	YES	4	4	4	3	5	2	3	4	4	3	3	3	National Government	3	2	3	3	4	4	4	4	4	3	4	4	3	4	2	4	4	2	3	4	4	4	4	3	3	3	4	3	4	1	3	4	2	3	5
2020/03/10 10:12:43 AM GMT+1	YES	4	4	5	4	4	3	4	4	4	3	5	3	National Government	4	5	4	3	5	5	5	5	5	3	4	5	2	5	5	5	4	4	3	1	4	4	4	4	4	3	4	4	4	4	4	1	3	2	3
2020/03/10 10:13:34 AM GMT+1	YES	3	5	4	4	5	2	4	5	5	3	5	2	Regional Government	4	4	2	3	4	2	2	2	5	2	4	2	3	5	5	5	5	3	3	1	1	1	5	1	3	3	5	4	5	2	5	5	3	4	5
2020/03/10 10:16:28 AM GMT+1	YES	5	5	5	4	5	4	4	5	5	4	2	1	National Government	5	1	5	1	4	5	5	5	5	3	4	2	1	5	5	5	4	4	4	4	4	4	5	5	4	4	4	5	5	4	3	4	3	4	5
2020/03/10 10:17:57 AM GMT+1	YES	5	5	5	5	3	4	1	5	5	4	2	1	National Government	5	1	5	1	4	5	5	5	5	3	4	2	1	5	4	5	5	4	4	2	2	4	3	3	3	3	4	5	5	3	4	5	2	4	4
2020/03/10 10:18:28 AM GMT+1	YES	5	5	5	5	3	3	3	5	5	5	1	1	National Government	5	2	5	1	5	5	5	5	5	2	4	3	3	5	5	5	5	4	4	3	3	3	5	3	3	2	5	5	5	2	2	5	2	3	5
2020/03/10 10:18:37 AM GMT+1	YES	4	4	4	5	1	3	1	5	5	3	2	1	National Government	4	1	5	1	4	5	5	5	5	3	4	2	4	5	4	5	5	4	4	1	1	2	1	1	2	2	3	5	5	1	2	4	1	3	5
2020/03/10 10:21:54 AM GMT+1	YES	5	5	5	5	3	3	1	5	5	4	4	2	National Government	4	3	4	2	3	5	5	5	5	2	3	4	4	5	5	5	5	4	5	3	4	4	3	3	4	4	4	5	4	3	2	3	3	4	5
2020/03/10 10:23:36 AM GMT+1	YES	5	3	5	3	4	3	2	5	5	2	2	1	National Government	3	2	4	1	5	5	5	5	5	2	4	1	1	5	3	5	5	3	4	1	2	5	1	1	1	1	5	4	5	1	4	3	2	3	4
2020/03/10 10:24:19 AM GMT+1	YES	5	5	3	3	3	4	2	4	5	3	2	2	National Government	4	4	4	2	2	5	5	5	5	3	4	3	2	4	2	3	3	4	4	2	3	3	2	2	2	2	4	5	2	4	2	2	3	4	5
2020/03/10 10:24:24 AM GMT+1	YES	5	5	5	3	5	2	4	5	5	3	2	3	Civil Protection	3	4	4	1	2	5	5	5	5	3	3	3	4	4	5	5	5	1	4	5	5	4	3	2	1	2	4	5	3	3	1	4	2	5	5
2020/03/10 10:25:26 AM GMT+1	YES	5	5	5	5	3	5	1	5	5	5	3	1	National Government	5	1	5	1	5	5	5	5	3	1	5	1	1	5	5	5	5	2	5	1	5	5	1	1	5	5	5	5	1	3	1	1	5	5	5
2020/03/10 10:26:48 AM GMT+1	YES	4	4	3	3	5	3	3	4	4	3	3	4	National Government	5	2	4	1	3	5	5	5	5	2	3	1	3	4	4	5	5	3	3	2	4	4	4	4	3	1	4	3	5	3	4	5	2	2	4
2020/03/10 10:27:46 AM GMT+1	YES	4	5	5	5	5	2	3	5	5	3	5	2	Civil Protection	4	3	5	1	5	5	5	5	5	2	2	3	5	2	1	4	2	1	4	4	5	3	3	3	4	4	4	5	4	3	1	4	3	4	5
2020/03/10 10:27:49 AM GMT+1	YES	1	1	3	1	5	1	5	3	3	1	1	3	Presidency of the Republic	1	1	1	3	2	4	4	4	5	1	1	2	5	3	5	5	5	1	1	3	5	4	3	3	3	3	5	5	5	3	3	5	3	2	2
2020/03/10 10:28:09 AM GMT+1	YES	3	3	5	3	5	4	3	5	5	4	2	2	National Government	4	4	4	2	2	5	5	5	5	4	4	4	4	5	5	5	5	5	4	1	1	1	1	1	1	1	1	4	4	1	1	3	1	3	5
2020/03/10 10:28:34 AM GMT+1	YES	5	5	5	5	3	4	2	5	5	4	2	2	National Government	5	4	5	2	4	5	5	5	5	3	3	3	3	5	5	5	5	4	5	3	5	5	5	5	4	4	5	5	5	5	3	4	2	4	4
2020/03/10 10:28:42 AM GMT+1	YES	5	4	5	4	4	4	2	5	5	3	4	2	National Government	4	4	5	1	4	5	5	5	5	4	4	4	3	5	3	5	5	4	4	1	4	5	3	3	3	4	4	4	5	1	5	5	3	4	5
2020/03/10 10:29:09 AM GMT+1	YES	5	5	5	4	5	3	1	5	5	3	4	1	National Government	4	2	5	1	3	5	5	5	4	4	4	1	3	4	5	5	4	4	4	1	1	3	4	1	3	4	5	2	4	1	2	1	2	2	5
2020/03/10 10:29:20 AM GMT+1	YES	4	4	5	4	4	3	2	4	4	3	3	2	National Government	4	3	4	2	3	5	5	5	5	3	3	3	2	4	5	5	4	4	4	1	4	4	3	3	3	3	4	5	5	1	2	5	2	3	4
2020/03/10 10:29:57 AM GMT+1	YES	5	5	4	3	1	3	3	4	4	3	2	1	National Government	5	3	4	2	2	5	5	5	5	4	3	2	1	5	1	5	4	3	4	1	1	4	4	3	1	1	4	1	5	1	5	5	1	1	4
2020/03/10 10:30:25 AM GMT+1	YES	4	4	5	4	2	3	2	5	5	3	3	1	National Government	4	2	4	1	4	5	5	5	5	4	5	3	2	4	4	5	5	4	4	2	3	5	2	2	3	3	3	5	5	2	2	4	2	4	4
2020/03/10 10:31:37 AM GMT+1	YES	5	5	5	2	5	3	3	4	4	2	5	2	Other	2	3	3	1	4	5	5	5	5	2	2	4	3	4	5	5	5	2	2	1	4	4	3	3	4	4	5	5	5	1	1	2	2	2	4
2020/03/10 10:31:54 AM GMT+1	YES	5	5	5	4	5	3	2	5	5	3	3	2	National Government	4	3	4	2	2	5	5	5	5	3	2	2	4	5	5	5	5	3	4	4	2	5	5	3	3	2	4	5	5	4	3	5	3	4	5
2020/03/10 10:31:57 AM GMT+1	YES	5	5	4	3	5	2	2	4	4	4	3	2	Regional Government	3	2	4	1	3	4	5	4	5	2	2	2	4	3	3	4	3	3	3	2	3	3	1	2	1	4	3	5	3	5	3	3	5	3	4
2020/03/10 10:32:14 AM GMT+1	YES	4	4	3	4	4	3	2	5	4	2	3	2	National Government	4	3	4	2	3	4	4	4	4	3	4	2	2	4	4	5	4	4	4	2	4	4	3	4	3	4	4	5	2	2	3	3	3	4	5
2020/03/10 10:32:26 AM GMT+1	YES	4	3	5	3	4	3	2	5	5	3	3	1	National Government	4	2	5	1	3	5	5	5	5	1	3	3	3	3	3	5	5	2	3	1	3	5	5	5	5	4	4	5	5	1	2	5	2	4	5
2020/03/10 10:33:40 AM GMT+1	YES	5	5	5	5	4	1	5	5	5	4	5	3	Presidency of the Republic	5	3	4	2	5	5	5	5	5	5	3	3	4	5	5	5	5	5	1	3	3	4	3	3	3	3	3	5	5	5	1	1	3	5	5
2020/03/10 10:34:14 AM GMT+1	YES	3	3	5	3	4	3	3	4	4	2	3	3	National Government	4	3	3	1	3	5	5	5	5	2	3	2	2	3	2	5	3	2	3	1	2	3	3	3	2	3	3	4	4	2	5	3	2	3	4
2020/03/10 10:34:42 AM GMT+1	YES	5	4	5	5	4	3	4	5	5	4	4	4	National Government	5	3	5	1	4	5	5	5	5	3	2	2	4	5	5	5	5	4	4	1	3	3	3	3	3	3	4	5	5	1	1	1	1	4	5
2020/03/10 10:35:12 AM GMT+1	YES	4	4	5	4	4	3	2	5	5	3	4	2	Civil Protection	4	1	5	1	3	5	5	5	5	1	3	4	4	5	4	5	5	1	3	2	5	3	3	3	4	4	4	5	3	1	3	5	3	3	4
2020/03/10 10:35:28 AM GMT+1	YES	3	3	5	4	5	3	4	4	3	2	3	3	Civil Protection	3	2	4	3	4	4	3	3	4	1	2	3	4	3	2	3	4	3	2	3	3	3	4	4	3	3	4	2	3	2	3	3	2	3	4
2020/03/10 10:36:24 AM GMT+1	YES	3	4	4	3	3	3	2	4	3	2	4	2	National Government	4	2	3	1	2	4	4	2	4	2	2	2	5	3	4	3	3	2	3	3	3	2	3	4	2	1	3	1	4	2	3	4	1	1	3
2020/03/10 10:36:47 AM GMT+1	YES	4	4	4	5	5	4	1	4	4	4	1	1	Civil Protection	3	4	4	1	2	5	5	5	5	3	4	4	4	4	4	5	5	4	4	1	4	4	5	4	5	5	4	5	3	1	5	5	3	4	4
2020/03/10 10:37:01 AM GMT+1	YES	5	5	5	5	3	4	2	4	5	4	2	1	National Government	5	1	5	1	3	5	5	5	5	4	4	3	3	5	2	5	5	4	4	2	4	4	4	4	4	4	4	5	4	1	2	4	2	4	2
2020/03/10 10:37:35 AM GMT+1	YES	5	5	5	5	3	4	1	5	5	5	2	1	National Government	5	1	5	1	1	5	5	5	5	3	3	2	2	5	5	5	5	4	5	1	1	5	1	1	1	1	5	4	5	1	4	5	1	4	5
2020/03/10 10:38:05 AM GMT+1	YES	4	4	5	3	5	4	4	5	3	3	4	3	Civil Protection	3	3	3	4	4	5	4	5	5	2	3	2	3	2	4	4	4	4	4	5	4	3	3	4	4	4	4	4	4	4	1	2	4	3	2
2020/03/10 10:38:14 AM GMT+1	YES	3	5	4	5	3	3	2	4	4	4	2	1	National Government	4	1	4	1	3	5	5	5	5	3	3	4	3	4	5	3	3	4	4	4	3	4	1	2	2	2	4	1	4	4	1	5	2	3	5
2020/03/10 10:38:27 AM GMT+1	YES	5	5	5	5	4	4	1	5	5	3	3	2	National Government	4	1	5	2	2	5	5	5	5	3	4	1	1	5	3	5	5	4	4	1	1	4	1	1	2	2	5	5	5	2	5	5	2	4	5
2020/03/10 10:39:33 AM GMT+1	YES	2	2	5	3	5	2	2	4	2	1	5	4	Civil Protection	4	4	3	1	2	5	5	5	5	2	3	4	2	5	5	5	4	2	3	4	5	4	2	2	2	3	3	5	3	3	2	5	1	4	5
2020/03/10 10:39:54 AM GMT+1	YES	5	5	4	5	1	4	1	4	5	4	2	4	National Government	4	4	5	4	2	5	5	5	5	4	5	4	2	5	3	5	5	5	5	3	4	4	2	2	4	3	4	3	4	3	3	4	1	3	3
2020/03/10 10:39:56 AM GMT+1	YES	4	4	5	5	5	3	2	5	5	2	1	1	National Government	4	1	5	1	2	5	5	5	5	1	1	4	5	4	5	4	2	3	4	1	4	4	1	1	1	1	3	4	3	4	1	4	2	3	5
2020/03/10 10:40:39 AM GMT+1	YES	4	3	5	2	5	1	3	4	4	2	1	2	National Government	5	1	4	1	3	5	5	5	5	3	4	3	1	4	5	5	3	3	3	1	5	4	1	2	1	1	5	5	1	2	3	4	1	5	5
2020/03/10 10:41:17 AM GMT+1	YES	5	5	5	4	3	4	4	4	4	2	4	4	National Government	4	3	3	3	2	5	5	5	5	3	3	3	3	4	4	3	4	3	4	4	4	5	4	4	3	3	4	4	5	3	2	3	2	4	5
2020/03/10 10:42:17 AM GMT+1	YES	5	3	4	3	3	2	2	1	2	1	2	2	Presidency of the Republic	4	3	5	4	4	5	5	5	5	3	3	3	3	4	4	4	3	2	3	3	3	3	3	3	3	3	3	5	5	3	3	3	2	5	5
2020/03/10 10:42:30 AM GMT+1	YES	5	5	5	5	1	5	1	5	5	5	5	1	Civil Protection	5	5	5	5	3	5	5	5	5	4	5	2	3	4	5	5	5	5	5	5	5	5	5	5	5	5	5	5	5	1	5	5	1	3	5
2020/03/10 10:42:59 AM GMT+1	YES	5	5	5	5	3	4	1	5	5	5	4	1	National Government	5	3	5	2	3	5	5	5	5	3	4	5	1	5	5	5	5	3	4	3	3	3	3	3	3	3	4	5	5	1	3	4	2	3	4
2020/03/10 10:44:08 AM GMT+1	YES	5	5	5	5	1	5	1	5	5	3	4	1	National Government	5	1	5	1	2	5	5	5	5	3	4	1	1	4	5	3	4	3	5	5	5	5	3	5	5	5	5	5	5	1	5	5	1	3	5
2020/03/10 10:44:35 AM GMT+1	YES	5	5	4	4	3	3	2	5	5	4	3	1	National Government	4	2	4	1	4	5	5	5	5	3	4	2	1	4	4	3	4	4	4	3	4	4	3	3	4	4	4	4	2	1	3	4	3	4	4
2020/03/10 10:45:42 AM GMT+1	YES	5	5	5	5	3	4	1	5	5	4	1	1	National Government	5	3	5	1	2	2	5	5	5	2	3	2	3	5	5	5	5	5	5	4	5	5	4	1	5	2	5	5	5	3	1	5	1	2	5
2020/03/10 10:46:53 AM GMT+1	YES	4	5	5	4	5	3	3	5	5	4	3	4	Civil Protection	4	4	4	2	3	5	5	5	4	4	4	5	1	5	4	5	4	3	4	1	3	2	4	4	4	3	5	5	3	4	3	5	3	4	5
2020/03/10 10:47:38 AM GMT+1	YES	5	5	5	5	5	3	1	5	5	3	2	1	Other	4	3	5	1	1	5	5	5	5	1	2	3	5	5	5	5	5	4	4	1	4	4	3	3	3	3	4	5	5	1	4	5	1	4	5
2020/03/10 10:47:55 AM GMT+1	YES	3	4	5	5	4	4	2	5	5	3	2	1	National Government	5	1	5	1	3	5	5	5	5	3	3	2	4	3	5	5	5	4	4	1	3	5	5	3	4	5	4	5	2	2	2	4	4	4	5
2020/03/10 10:47:59 AM GMT+1	YES	5	5	5	5	3	4	1	5	5	5	1	1	National Government	5	1	5	1	3	5	5	5	5	4	4	2	2	5	5	5	5	5	5	2	5	5	5	2	5	3	5	4	4	2	4	4	3	4	5
2020/03/10 10:48:14 AM GMT+1	YES	5	5	5	5	5	5	3	5	5	5	3	5	Civil Protection	5	5	5	4	5	5	5	5	5	5	3	3	3	4	3	5	5	5	5	5	5	3	3	4	4	4	5	4	5	3	4	5	1	4	5
2020/03/10 10:49:10 AM GMT+1	YES	3	2	5	3	4	2	2	5	3	3	1	1	National Government	5	1	3	1	2	5	5	5	5	2	2	4	3	5	5	5	3	3	3	3	4	3	5	5	3	3	3	3	5	1	2	5	1	2	5
2020/03/10 10:51:43 AM GMT+1	YES	2	3	4	4	4	2	3	4	4	2	3	4	National Government	5	2	4	1	4	4	5	4	5	2	4	2	2	4	4	4	4	4	4	2	4	2	4	3	2	2	4	2	4	2	2	4	1	1	3
2020/03/10 10:52:03 AM GMT+1	YES	4	5	5	4	3	4	1	5	5	4	3	3	National Government	4	5	5	1	3	4	5	3	5	1	1	3	4	5	4	5	4	4	4	3	3	4	3	3	3	3	4	4	4	4	1	1	1	3	3
2020/03/10 10:53:28 AM GMT+1	YES	5	5	5	4	3	4	1	5	5	4	3	1	National Government	5	1	5	1	4	5	5	5	5	3	4	2	2	4	4	5	5	4	4	3	3	4	1	1	3	3	4	4	5	1	5	5	3	3	5
2020/03/10 10:55:22 AM GMT+1	YES	5	2	2	5	1	5	1	5	5	3	1	1	National Government	5	1	5	1	1	5	5	5	5	1	5	1	1	3	5	5	5	5	5	1	1	5	1	1	1	1	5	5	5	5	5	5	1	4	5
2020/03/10 10:55:49 AM GMT+1	YES	3	5	5	1	5	2	2	5	5	4	2	1	National Government	5	1	5	1	4	5	5	5	5	3	4	5	1	3	5	5	5	2	3	1	4	3	5	3	3	3	5	5	2	2	1	5	2	3	3
2020/03/10 10:57:45 AM GMT+1	YES	4	4	4	3	5	3	1	4	4	4	2	2	National Government	5	4	5	2	3	5	5	5	5	3	3	3	5	4	3	4	5	3	5	3	4	4	4	4	4	3	4	3	4	2	4	4	3	4	4
2020/03/10 10:57:49 AM GMT+1	YES	5	5	5	5	3	4	1	5	5	5	4	1	National Government	5	1	5	1	3	5	5	5	5	3	4	1	1	5	4	5	5	5	5	2	3	4	5	4	1	1	5	5	2	2	5	5	1	3	5
2020/03/10 10:58:33 AM GMT+1	YES	5	5	5	5	2	3	3	4	5	4	1	1	National Government	5	3	3	1	3	5	5	5	5	3	2	3	3	5	4	5	4	3	3	1	3	3	2	2	3	5	3	5	2	4	1	3	5	1	3
2020/03/10 10:59:50 AM GMT+1	YES	4	5	5	3	5	3	3	3	3	2	3	2	National Government	4	3	4	3	5	5	5	5	5	1	1	2	4	5	5	5	5	3	3	2	5	3	3	3	4	4	4	5	4	4	5	5	3	4	5
2020/03/10 11:00:04 AM GMT+1	YES	5	5	5	5	2	5	1	5	5	5	4	1	National Government	5	5	5	1	4	5	5	5	5	3	5	1	1	5	4	5	5	5	5	5	5	5	3	5	4	5	5	4	5	1	3	4	3	3	5
2020/03/10 11:02:18 AM GMT+1	YES	3	4	5	3	4	4	2	5	5	3	3	2	National Government	4	2	4	2	4	5	5	5	5	2	3	4	3	5	5	5	5	3	4	4	3	4	2	2	2	2	4	5	5	2	4	4	1	2	4
2020/03/10 11:05:00 AM GMT+1	YES	5	5	5	5	2	4	1	5	5	4	1	1	National Government	5	1	5	1	4	5	5	5	5	2	4	2	1	4	5	4	5	4	5	1	1	5	5	1	2	2	5	5	4	5	1	5	5	4	5
2020/03/10 11:05:30 AM GMT+1	YES	5	5	5	5	4	4	1	5	5	5	1	1	National Government	5	1	5	1	1	5	5	5	5	3	4	3	1	5	5	5	5	4	5	5	2	5	3	2	3	3	5	5	5	3	3	5	2	2	5
2020/03/10 11:06:02 AM GMT+1	YES	5	5	5	5	4	5	2	5	5	5	5	2	Civil Protection	5	4	4	2	5	5	5	5	5	2	2	2	5	5	5	5	5	5	5	1	5	1	1	1	1	1	1	5	5	1	5	5	1	1	5
2020/03/10 11:07:01 AM GMT+1	YES	2	2	5	3	5	3	3	4	4	3	3	4	National Government	4	3	3	1	4	4	5	5	5	2	3	1	5	5	5	5	5	3	3	4	3	3	3	3	3	3	3	5	5	1	3	5	1	2	4
2020/03/10 11:08:55 AM GMT+1	YES	3	4	4	4	2	3	2	5	5	4	4	1	National Government	4	2	5	3	2	4	5	5	5	3	4	3	3	5	3	3	4	4	4	4	4	3	3	3	3	3	4	5	2	2	1	2	1	3	5
2020/03/10 11:09:37 AM GMT+1	YES	5	5	4	4	3	3	2	5	5	4	2	2	National Government	5	2	5	1	4	5	5	5	5	4	2	2	1	4	5	4	4	3	5	4	4	4	4	2	2	2	4	4	4	3	2	5	2	3	5
2020/03/10 11:10:18 AM GMT+1	YES	5	5	5	4	5	3	2	4	4	3	5	4	National Government	5	2	5	1	3	5	5	5	5	3	3	3	3	4	5	5	5	4	4	4	4	5	5	3	1	1	5	5	5	3	1	1	1	3	3
2020/03/10 11:11:33 AM GMT+1	YES	3	5	4	4	2	3	2	5	5	4	1	1	National Government	4	5	4	1	4	4	5	4	3	3	3	1	2	3	3	5	4	4	4	2	2	3	1	5	2	4	5	5	5	2	5	5	3	4	5
2020/03/10 11:11:56 AM GMT+1	YES	5	5	5	4	3	4	1	5	5	5	2	1	National Government	5	2	5	1	3	5	5	5	5	4	4	3	1	5	2	5	5	3	4	1	5	5	3	3	4	5	5	4	5	2	4	4	3	4	5
2020/03/10 11:12:10 AM GMT+1	YES	4	4	4	3	4	1	2	5	5	3	5	1	National Government	4	1	4	1	4	4	4	4	4	1	2	4	3	5	4	3	3	2	2	2	1	2	4	1	2	1	3	4	4	1	3	5	1	2	4
2020/03/10 11:12:39 AM GMT+1	YES	4	5	5	4	3	3	2	5	5	3	1	2	National Government	5	1	5	1	3	5	5	5	5	2	3	3	3	4	4	5	5	4	4	2	2	4	4	2	3	2	4	3	5	2	1	5	2	4	5
2020/03/10 11:12:51 AM GMT+1	YES	5	5	5	5	1	1	3	5	5	5	1	3	National Government	5	5	5	3	3	5	5	5	5	3	5	1	1	5	5	5	4	4	4	2	2	4	3	3	4	2	4	5	1	1	5	5	3	5	3
2020/03/10 11:13:38 AM GMT+1	YES	5	5	5	5	4	4	1	5	5	4	1	1	National Government	5	1	5	1	4	5	5	5	5	3	4	3	4	5	5	5	5	4	5	1	5	5	5	5	5	5	5	5	5	2	3	5	3	5	5
2020/03/10 11:13:55 AM GMT+1	YES	5	5	5	5	3	4	1	5	5	4	3	1	National Government	5	3	5	1	4	5	5	5	5	2	3	4	3	5	5	5	5	4	4	5	4	4	3	3	3	4	4	2	4	5	4	4	4	1	4
2020/03/10 11:14:48 AM GMT+1	YES	1	1	2	1	5	1	5	2	2	1	3	3	Regional Government	1	3	1	2	3	3	1	1	2	2	2	2	2	2	2	2	1	1	1	3	1	1	1	1	1	1	1	3	3	1	3	3	2	3	2
2020/03/10 11:15:03 AM GMT+1	YES	4	4	4	4	3	4	1	5	5	4	2	1	National Government	5	2	5	1	5	3	5	4	4	3	4	5	2	5	4	5	5	4	4	4	3	4	4	3	4	3	4	4	5	2	4	5	3	3	4
2020/03/10 11:16:26 AM GMT+1	YES	4	4	5	5	3	3	1	4	4	4	1	1	National Government	4	1	4	1	3	5	5	5	5	3	4	3	2	4	5	5	5	5	4	4	3	4	4	5	3	5	4	5	4	4	1	3	2	2	5
2020/03/10 11:16:51 AM GMT+1	YES	4	5	5	5	3	4	2	5	5	4	1	1	National Government	4	1	5	1	5	4	5	5	4	4	5	3	2	5	4	5	4	3	4	2	4	4	3	2	3	3	5	5	5	2	1	4	2	3	5
2020/03/10 11:17:47 AM GMT+1	YES	3	3	3	4	3	2	3	5	5	3	4	3	National Government	3	1	4	1	4	5	5	5	5	3	2	4	3	3	3	5	3	4	3	1	2	4	1	3	3	3	3	5	5	1	5	3	5	4	4
2020/03/10 11:18:18 AM GMT+1	YES	5	5	5	5	5	4	2	5	5	3	2	1	National Government	4	1	5	1	2	4	5	5	5	3	4	5	3	5	4	5	5	4	5	1	1	4	1	3	3	1	5	5	5	3	1	5	2	4	5
2020/03/10 11:19:16 AM GMT+1	YES	5	5	5	5	1	5	1	5	5	5	1	1	National Government	5	1	5	1	2	5	5	5	5	3	4	1	3	5	4	5	5	4	5	3	4	5	5	3	4	4	5	5	5	2	3	5	1	4	5
2020/03/10 11:21:42 AM GMT+1	YES	5	4	5	5	4	3	2	5	5	3	2	1	Regional Government	4	3	5	1	2	5	5	5	5	2	3	3	4	5	2	5	4	3	4	2	2	5	3	2	1	2	5	2	4	1	2	3	2	3	5
2020/03/10 11:22:20 AM GMT+1	YES	5	2	4	1	5	1	1	5	4	1	3	2	Civil Protection	5	3	5	4	1	5	5	5	5	2	2	1	4	3	5	3	5	3	5	4	3	5	5	5	5	5	1	4	4	4	4	5	4	4	4
2020/03/10 11:22:26 AM GMT+1	YES	5	5	5	4	4	4	2	5	5	5	4	2	National Government	4	4	4	2	3	4	4	4	4	3	3	2	2	3	3	4	4	4	4	3	4	4	4	4	4	4	4	4	3	3	3	3	3	4	4
2020/03/10 11:22:54 AM GMT+1	YES	5	5	5	5	4	4	1	5	5	5	1	3	National Government	4	4	5	1	4	5	5	5	5	3	4	3	3	5	5	5	5	5	5	3	5	3	4	3	3	4	5	5	5	5	3	5	3	3	5
2020/03/10 11:23:01 AM GMT+1	YES	5	5	5	5	4	4	1	5	5	5	1	1	National Government	5	1	5	1	3	5	5	5	5	4	5	1	1	5	3	4	5	5	4	4	4	5	1	1	1	1	5	5	1	1	1	5	1	4	4
2020/03/10 11:24:35 AM GMT+1	YES	3	4	4	4	2	1	3	5	5	4	2	1	Regional Government	4	1	5	1	3	5	5	5	5	3	3	4	2	3	5	3	2	4	4	2	4	4	1	1	1	1	4	3	5	2	1	2	3	4	5
2020/03/10 11:24:41 AM GMT+1	YES	5	4	5	4	4	4	1	5	5	3	3	2	Presidency of the Republic	4	2	5	2	2	5	5	5	5	2	3	4	2	5	4	5	5	3	4	1	2	4	1	1	2	2	4	3	5	2	1	2	2	3	4
2020/03/10 11:25:53 AM GMT+1	YES	5	4	5	5	4	4	1	5	5	5	4	1	National Government	5	5	5	1	1	5	5	5	5	3	4	5	3	5	3	5	5	5	5	2	4	4	4	5	1	2	4	5	4	1	5	5	1	4	5
2020/03/10 11:26:36 AM GMT+1	YES	5	5	5	4	3	2	2	5	5	3	1	1	National Government	5	2	5	1	5	5	5	5	5	3	4	2	1	5	5	5	5	3	5	1	4	3	1	1	1	3	5	5	3	1	1	4	1	4	5
2020/03/10 11:28:57 AM GMT+1	YES	5	5	5	3	4	3	2	5	5	3	5	1	National Government	4	4	5	3	4	4	4	4	4	3	4	2	2	4	5	5	4	3	4	1	4	4	2	2	2	2	2	5	5	4	3	4	4	3	4
2020/03/10 11:29:18 AM GMT+1	YES	4	4	4	4	2	3	2	4	4	3	2	2	National Government	4	1	4	2	2	2	4	5	5	2	3	4	2	3	3	4	3	4	4	1	3	3	3	1	2	2	4	3	3	1	4	4	2	3	4
2020/03/10 11:29:21 AM GMT+1	YES	3	4	5	4	4	3	3	5	5	4	4	2	Presidency of the Republic	4	2	4	4	4	5	3	4	5	3	4	4	2	4	5	5	4	3	3	1	3	4	4	2	2	2	4	4	4	2	1	1	2	3	5
2020/03/10 11:30:33 AM GMT+1	YES	3	4	5	3	4	4	3	4	4	3	4	2	National Government	4	1	4	1	4	4	5	5	4	3	4	3	2	4	4	5	4	3	3	3	4	4	1	4	1	2	5	4	2	2	1	4	3	3	3
2020/03/10 11:31:05 AM GMT+1	YES	5	5	5	5	4	4	1	5	5	4	2	1	National Government	4	3	5	1	4	4	5	4	5	3	3	4	2	3	4	4	4	4	4	3	4	4	4	2	3	3	4	4	5	2	2	3	2	4	5
2020/03/10 11:31:22 AM GMT+1	YES	4	5	3	1	5	3	2	3	2	2	1	1	Civil Protection	4	5	5	1	4	5	5	5	1	1	2	2	5	5	5	5	4	4	3	1	5	3	3	1	1	1	3	5	5	1	1	1	1	5	5
2020/03/10 11:32:20 AM GMT+1	YES	4	4	4	3	4	3	1	5	5	3	1	2	Presidency of the Republic	4	2	4	1	3	5	5	5	5	2	2	4	2	4	3	3	5	3	4	1	1	2	2	4	3	3	5	4	3	4	1	1	4	2	5
2020/03/10 11:34:20 AM GMT+1	YES	5	5	5	4	5	5	2	5	5	4	1	1	National Government	4	2	5	1	2	5	5	5	5	4	4	1	1	5	5	5	4	4	4	1	4	4	4	3	4	5	4	4	5	1	1	5	4	4	5
2020/03/10 11:35:27 AM GMT+1	YES	5	5	5	5	2	3	2	4	5	4	1	2	National Government	5	1	5	1	3	5	5	5	5	3	3	5	2	5	4	5	5	4	4	1	3	5	3	4	5	3	5	4	4	2	4	5	4	3	5
2020/03/10 11:35:34 AM GMT+1	YES	2	2	2	2	4	2	2	3	3	3	4	4	Civil Protection	2	4	3	4	3	2	2	2	4	3	4	3	2	2	3	4	3	2	2	1	4	2	2	2	2	3	2	4	4	1	3	3	3	2	2
2020/03/10 11:38:16 AM GMT+1	YES	5	5	5	5	3	5	1	5	5	4	4	1	National Government	5	1	5	1	4	5	5	5	5	3	4	4	2	4	5	5	5	3	5	5	3	2	4	3	1	1	5	4	5	2	3	5	1	3	5
2020/03/10 11:38:31 AM GMT+1	YES	5	4	5	5	2	4	3	4	4	3	5	2	Regional Government	5	5	5	1	2	5	5	5	5	3	5	5	1	5	5	5	5	4	5	4	4	4	5	5	5	5	5	3	3	3	1	3	3	3	3
2020/03/10 11:38:34 AM GMT+1	YES	5	3	4	4	2	4	2	3	3	2	5	4	National Government	3	3	4	2	2	4	4	4	4	2	3	2	5	5	4	4	4	4	3	4	4	3	2	3	3	3	3	5	3	2	1	5	1	3	4
2020/03/10 11:38:41 AM GMT+1	YES	4	4	4	4	2	4	2	4	5	3	2	3	National Government	4	5	5	2	4	5	4	5	3	3	5	3	2	3	5	4	4	4	4	3	4	4	2	3	2	3	4	4	4	2	3	3	3	4	4
2020/03/10 11:38:52 AM GMT+1	YES	5	3	5	3	5	1	5	4	4	1	3	3	National Government	1	2	3	1	1	5	5	5	5	1	2	2	5	5	3	5	3	2	1	1	2	2	5	5	3	2	2	5	4	2	2	1	1	2	5
2020/03/10 11:39:14 AM GMT+1	YES	5	5	5	3	3	3	3	4	3	3	4	2	National Government	4	3	5	1	4	5	5	5	5	1	3	3	3	4	4	5	4	3	4	3	5	3	2	4	4	4	5	4	5	2	4	3	3	3	4
2020/03/10 11:40:00 AM GMT+1	YES	5	5	5	5	3	5	3	5	5	5	5	3	National Government	5	3	5	2	1	5	5	5	5	5	1	1	1	5	5	5	5	4	4	5	4	5	5	5	5	5	5	5	5	5	1	1	3	4	4
2020/03/10 11:40:49 AM GMT+1	YES	4	5	5	5	3	4	1	5	5	4	4	1	National Government	5	1	5	1	3	5	5	5	5	2	4	2	2	5	4	5	5	4	4	1	2	5	5	3	3	3	5	5	5	1	4	4	3	3	5
2020/03/10 11:40:58 AM GMT+1	YES	4	3	5	3	5	3	3	5	5	4	5	2	National Government	5	1	5	1	4	5	5	5	5	4	5	1	1	5	4	5	5	4	5	5	5	5	4	4	1	1	5	5	5	5	3	3	3	3	4
2020/03/10 11:41:39 AM GMT+1	YES	4	4	5	3	3	3	2	5	5	3	3	2	National Government	4	2	4	1	3	5	5	5	5	3	3	2	3	4	4	4	4	4	4	1	3	3	4	1	1	1	3	5	3	1	3	3	1	4	5
2020/03/10 11:44:22 AM GMT+1	YES	4	5	5	5	3	4	2	5	5	4	1	1	National Government	5	3	5	1	3	5	4	4	5	3	4	3	2	4	5	4	5	3	5	2	4	4	1	3	2	4	4	5	4	2	1	4	4	4	5
2020/03/10 11:44:33 AM GMT+1	YES	5	5	5	5	3	3	1	5	5	3	1	4	National Government	4	2	5	1	3	5	5	5	5	2	2	4	5	5	5	5	5	4	4	1	3	4	2	5	2	2	4	3	5	2	1	5	2	1	5
2020/03/10 11:45:40 AM GMT+1	YES	5	5	5	5	2	2	2	4	4	4	1	1	National Government	4	3	5	1	3	5	5	5	5	3	4	5	1	5	5	5	4	4	4	1	3	4	1	2	1	1	5	5	5	1	2	1	3	5	5
2020/03/10 11:46:05 AM GMT+1	YES	5	5	4	5	3	3	1	5	5	4	1	1	National Government	5	1	5	1	2	5	5	5	5	1	2	2	4	5	4	5	4	4	5	2	1	3	2	2	2	2	4	5	5	1	1	4	2	3	5
2020/03/10 11:46:15 AM GMT+1	YES	4	4	4	3	3	4	1	5	5	4	3	1	National Government	4	2	4	1	1	5	5	5	5	3	4	2	4	3	5	4	3	4	4	3	4	4	2	2	2	2	4	4	3	1	3	5	1	3	5
2020/03/10 11:47:38 AM GMT+1	YES	3	3	4	2	3	3	2	5	4	4	3	3	National Government	4	3	5	1	2	5	5	5	5	2	4	4	1	5	5	5	5	4	4	2	1	1	1	1	1	3	4	4	1	1	2	4	3	4	5
2020/03/10 11:48:54 AM GMT+1	YES	5	5	5	5	3	3	1	5	5	5	5	1	National Government	5	1	5	1	5	5	5	5	5	1	3	4	1	5	5	5	5	3	5	1	5	5	3	3	3	3	5	5	5	2	5	5	3	4	5
2020/03/10 11:49:55 AM GMT+1	YES	4	5	5	5	4	4	2	4	4	4	3	1	National Government	5	3	4	1	5	5	5	5	5	3	4	1	1	2	5	5	5	5	5	1	4	4	3	3	3	3	3	4	2	1	1	4	1	3	4
2020/03/10 11:50:24 AM GMT+1	YES	4	4	4	4	5	2	4	4	4	1	3	3	Regional Government	4	2	4	1	4	5	5	5	5	3	3	3	3	3	4	4	4	3	3	4	4	3	3	4	4	4	4	5	3	1	2	4	1	3	5
2020/03/10 11:50:44 AM GMT+1	YES	5	5	5	5	3	3	2	5	5	2	3	1	National Government	3	1	5	2	4	5	5	5	5	1	5	5	5	5	5	5	5	5	3	4	4	3	3	3	3	3	3	5	4	3	1	4	2	3	5
2020/03/10 11:51:12 AM GMT+1	YES	4	4	2	5	5	3	2	5	4	5	3	1	National Government	4	1	5	1	4	5	5	5	5	3	3	3	4	4	5	4	3	4	4	2	3	4	3	2	4	3	5	4	4	4	5	4	4	4	4
2020/03/10 11:51:14 AM GMT+1	YES	4	4	4	5	1	4	1	5	5	4	3	1	Presidency of the Republic	5	5	5	1	3	5	5	5	5	3	4	2	1	4	2	3	4	4	4	3	4	4	4	4	4	4	4	3	4	2	2	5	2	3	5
2020/03/10 11:51:55 AM GMT+1	YES	4	4	4	5	2	3	2	5	5	5	1	1	Civil Protection	5	2	4	2	3	5	5	5	5	4	5	3	1	5	5	5	5	4	4	3	3	5	3	3	2	2	5	4	4	1	3	4	3	4	4
2020/03/10 11:52:38 AM GMT+1	YES	5	5	5	4	4	3	2	5	3	3	1	1	National Government	5	4	4	1	1	5	5	5	5	1	1	2	5	5	5	5	5	1	4	1	2	2	1	1	1	1	2	5	5	1	1	1	1	3	5
2020/03/10 11:57:10 AM GMT+1	YES	5	5	5	5	3	4	1	4	4	5	4	2	Civil Protection	5	3	5	1	2	5	5	5	5	3	4	3	3	4	2	4	5	5	5	4	4	4	3	5	4	4	4	5	5	2	4	4	3	4	5
2020/03/10 11:57:18 AM GMT+1	YES	5	5	5	5	4	3	2	5	5	3	2	2	National Government	5	1	5	1	4	5	5	5	5	3	3	3	3	5	5	5	5	4	4	1	2	3	3	3	2	2	5	4	5	3	4	5	2	3	5
2020/03/10 11:57:37 AM GMT+1	YES	5	4	4	3	5	1	4	5	5	4	3	2	Civil Protection	4	1	5	1	2	5	5	5	5	2	4	4	3	2	5	4	3	3	4	1	5	5	4	4	3	3	3	4	5	3	1	5	1	1	5
2020/03/10 11:58:55 AM GMT+1	YES	5	5	5	4	3	4	4	5	5	3	4	1	Regional Government	5	1	5	1	5	5	5	5	5	3	3	3	3	5	4	4	4	3	4	2	2	5	1	1	1	1	3	4	4	1	3	1	1	3	4
2020/03/10 11:58:57 AM GMT+1	YES	5	5	5	5	5	3	1	5	5	5	1	1	Civil Protection	5	1	5	1	3	5	5	5	5	3	3	1	4	5	5	5	5	3	5	1	5	5	1	1	1	3	5	5	5	3	1	3	3	3	5
2020/03/10 11:59:06 AM GMT+1	YES	4	5	5	5	3	3	3	4	4	3	3	4	National Government	3	3	5	2	3	5	5	5	4	2	3	3	4	4	5	5	4	4	4	3	4	4	4	5	5	5	5	4	5	4	5	5	5	4	4
2020/03/10 11:59:51 AM GMT+1	YES	2	5	4	4	5	2	3	3	3	2	5	4	Other	4	3	3	3	2	5	5	5	5	1	3	3	3	5	3	4	4	2	2	5	5	3	5	5	4	3	3	5	5	2	2	3	2	4	5
2020/03/10 11:59:57 AM GMT+1	YES	3	3	5	3	5	2	3	4	4	3	4	3	Civil Protection	4	3	4	1	4	5	5	5	5	2	3	4	2	5	4	5	3	3	3	2	2	3	3	4	3	3	3	5	4	3	3	4	4	3	3
2020/03/10 12:00:49 PM GMT+1	YES	5	1	3	3	5	1	4	3	3	1	5	5	National Government	3	5	1	4	5	4	4	4	4	1	5	3	4	5	5	5	5	3	3	3	3	3	3	3	3	3	3	5	2	1	1	1	3	4	5
2020/03/10 12:01:23 PM GMT+1	YES	4	5	5	2	2	5	1	5	4	4	1	1	National Government	5	3	5	1	2	5	5	5	5	3	4	1	3	5	5	5	5	4	5	3	4	4	4	4	4	2	5	2	5	2	1	5	2	2	5
2020/03/10 12:02:20 PM GMT+1	YES	3	3	4	4	5	1	3	4	4	2	5	3	Other	3	2	3	2	3	3	4	4	4	2	4	2	1	3	3	4	2	2	2	2	2	2	4	4	4	3	2	4	3	3	3	3	3	2	3
2020/03/10 12:02:32 PM GMT+1	YES	4	4	5	3	5	2	5	5	5	2	1	2	National Government	4	2	5	1	3	5	5	5	5	1	2	2	4	4	5	5	4	3	3	3	5	5	4	5	3	3	4	5	5	2	4	5	2	4	4
2020/03/10 12:05:51 PM GMT+1	YES	5	5	5	5	4	5	1	5	5	5	5	1	National Government	5	1	5	1	5	5	5	5	5	4	3	5	4	5	5	5	5	3	4	1	4	5	5	5	5	5	5	5	5	5	3	5	3	4	5
2020/03/10 12:06:17 PM GMT+1	YES	4	5	4	3	4	3	1	4	4	4	1	1	National Government	5	2	5	3	4	5	5	5	5	3	4	4	3	3	5	5	5	4	4	2	3	3	3	3	3	3	3	2	5	2	1	3	1	2	5
2020/03/10 12:06:18 PM GMT+1	YES	4	4	4	4	3	3	2	5	5	4	4	1	National Government	4	1	5	1	2	5	5	5	5	1	3	4	3	2	4	3	5	4	5	1	1	5	3	4	1	4	5	5	5	3	1	5	4	3	5
2020/03/10 12:06:21 PM GMT+1	YES	5	5	4	5	3	3	3	5	5	4	4	2	National Government	4	2	4	1	4	5	5	5	5	3	2	3	3	4	2	5	4	3	3	1	3	2	1	1	1	1	3	5	5	1	3	3	2	3	4
2020/03/10 12:06:26 PM GMT+1	YES	2	3	4	4	5	2	2	3	3	2	4	4	National Government	4	3	4	4	3	5	5	5	5	1	2	3	4	4	4	5	3	3	2	1	3	5	1	5	5	5	3	2	5	1	5	5	2	1	4
2020/03/10 12:06:40 PM GMT+1	YES	5	5	5	5	2	5	1	5	5	5	1	1	National Government	5	1	5	1	3	5	5	5	5	3	3	3	3	4	5	5	5	5	5	4	3	4	4	4	3	4	5	5	3	2	4	4	2	4	4
2020/03/10 12:08:40 PM GMT+1	YES	5	5	5	4	2	4	2	5	5	3	3	2	National Government	5	1	5	1	3	5	5	5	5	2	2	5	4	3	4	4	4	4	4	3	3	4	3	3	3	3	5	3	5	5	1	3	5	4	5
2020/03/10 12:09:07 PM GMT+1	YES	4	4	5	5	3	4	2	5	5	5	5	2	National Government	5	2	5	1	4	5	5	5	5	3	4	3	3	3	5	5	5	4	5	1	3	4	1	1	1	1	5	5	1	3	4	1	1	3	5
2020/03/10 12:09:48 PM GMT+1	YES	4	5	5	5	5	3	1	5	4	5	1	1	National Government	5	4	5	1	4	5	5	5	5	2	3	2	4	5	5	5	5	4	5	3	4	3	4	4	3	3	4	5	2	4	1	4	2	3	4
2020/03/10 12:12:57 PM GMT+1	YES	5	4	4	2	3	4	1	5	4	2	2	3	National Government	4	3	3	1	4	5	5	5	4	3	4	3	2	4	5	5	5	4	2	3	4	5	5	5	5	5	4	5	1	5	5	4	1	5	5
2020/03/10 12:13:08 PM GMT+1	YES	5	5	5	4	4	3	2	3	3	3	5	3	National Government	3	3	4	1	2	4	4	4	4	3	3	4	3	3	5	4	3	3	3	3	4	3	2	2	2	3	4	5	5	1	4	5	2	3	4
2020/03/10 12:13:38 PM GMT+1	YES	3	4	4	2	5	3	4	4	4	2	5	2	National Government	4	4	3	1	3	4	3	2	5	1	2	2	5	5	5	5	4	3	4	4	4	4	3	4	4	3	4	4	4	3	3	4	2	4	4
2020/03/10 12:13:53 PM GMT+1	YES	5	5	5	4	4	3	1	5	5	4	3	1	National Government	5	5	5	2	3	4	5	5	5	3	4	3	2	4	4	5	5	4	5	4	4	4	4	4	3	3	4	5	5	3	1	5	4	3	5
2020/03/10 12:13:56 PM GMT+1	YES	5	5	5	5	5	3	2	5	5	3	4	2	National Government	5	2	5	1	2	5	5	5	5	3	3	5	4	5	5	5	5	4	4	2	4	4	5	5	5	5	5	5	5	5	5	5	5	3	5
2020/03/10 12:14:54 PM GMT+1	YES	5	5	5	3	3	4	1	5	5	5	3	1	Other	5	1	5	1	5	5	5	5	5	3	3	5	3	5	3	5	5	5	4	1	3	4	5	1	5	5	5	5	3	2	1	4	3	3	5
2020/03/10 12:15:25 PM GMT+1	YES	4	4	5	4	4	3	1	5	5	4	3	1	National Government	4	3	4	2	3	5	5	5	5	1	3	3	2	1	4	5	4	5	4	1	3	4	5	5	5	3	5	5	5	2	1	5	2	4	5
2020/03/10 12:15:54 PM GMT+1	YES	3	3	3	3	3	2	2	3	3	3	3	2	National Government	4	2	4	2	2	5	5	5	4	3	4	2	2	3	5	4	3	3	3	3	3	3	3	3	3	3	3	4	4	3	2	3	3	3	3
2020/03/10 12:16:45 PM GMT+1	YES	4	5	4	4	5	2	3	5	5	5	1	1	Civil Protection	5	3	5	1	2	5	5	5	5	2	3	3	4	4	5	5	4	3	4	3	3	4	3	4	3	3	3	4	5	2	3	4	3	4	5
2020/03/10 12:17:03 PM GMT+1	YES	2	5	5	5	4	3	2	5	5	4	3	2	Regional Government	5	1	5	1	3	5	5	5	5	1	2	1	5	4	5	5	5	4	4	3	5	5	5	4	3	3	4	4	5	3	1	4	3	3	5
2020/03/10 12:22:19 PM GMT+1	YES	5	5	4	4	3	5	3	5	5	3	3	1	Civil Protection	5	2	5	1	4	5	5	5	5	3	4	1	1	5	5	5	5	4	4	1	4	4	3	4	3	3	5	5	4	1	4	5	3	5	5
2020/03/10 12:24:34 PM GMT+1	YES	4	4	4	4	4	5	1	4	4	4	3	3	Civil Protection	4	4	4	3	3	4	4	4	4	4	4	4	1	4	3	5	4	4	4	4	3	4	4	4	4	4	4	3	5	1	3	4	3	3	5
2020/03/10 12:25:14 PM GMT+1	YES	5	4	5	4	2	3	2	5	4	4	3	2	National Government	4	2	4	3	3	4	5	5	5	2	3	4	1	4	3	5	5	4	4	2	4	3	2	2	2	3	4	4	4	1	4	2	5	4	4
2020/03/10 12:25:31 PM GMT+1	YES	4	4	5	3	1	2	3	4	4	4	3	3	National Government	3	3	5	1	5	5	5	5	5	2	2	2	4	5	5	5	5	3	3	3	1	2	3	3	4	3	2	3	3	3	3	3	3	2	2
2020/03/10 12:26:09 PM GMT+1	YES	3	4	2	2	5	2	3	2	2	4	4	4	Civil Protection	4	3	3	2	4	5	5	5	5	1	2	4	4	4	4	4	4	4	3	5	4	4	1	2	2	2	4	5	3	4	1	1	4	4	4
2020/03/10 12:26:30 PM GMT+1	YES	4	2	5	5	4	2	3	4	4	4	5	2	Civil Protection	5	1	5	3	4	5	5	5	5	2	3	2	3	5	5	5	4	3	3	4	4	5	3	3	3	3	4	5	5	5	1	5	2	4	5
2020/03/10 12:26:32 PM GMT+1	YES	5	5	5	3	3	4	1	5	5	2	2	1	National Government	5	1	5	1	2	5	5	5	5	3	3	3	3	5	5	5	5	4	5	1	5	5	5	5	4	1	4	3	5	1	2	5	1	3	5
2020/03/10 12:27:41 PM GMT+1	YES	5	4	5	2	5	3	3	5	5	3	5	2	National Government	4	3	4	2	4	4	5	4	5	3	4	2	2	5	4	4	4	2	3	3	4	5	3	4	2	2	5	4	2	2	2	5	2	2	3
2020/03/10 12:27:44 PM GMT+1	YES	3	5	3	5	2	3	2	5	5	3	3	2	National Government	4	2	5	2	4	4	4	5	5	4	4	3	4	5	4	5	4	4	4	2	4	5	4	4	4	4	5	5	5	3	4	4	4	4	4
2020/03/10 12:28:35 PM GMT+1	YES	3	4	4	3	3	3	2	4	4	3	4	4	National Government	4	2	4	2	2	5	5	5	5	2	3	3	2	4	4	4	4	4	4	3	4	4	3	4	3	3	4	4	5	4	3	4	4	4	5
2020/03/10 12:29:11 PM GMT+1	YES	2	2	2	2	4	3	3	3	3	3	3	3	Presidency of the Republic	3	1	1	1	3	2	3	3	3	3	2	4	4	5	5	5	4	4	3	4	3	3	3	3	3	3	3	4	4	2	1	1	1	3	3
2020/03/10 12:29:34 PM GMT+1	YES	1	1	1	2	5	1	5	1	4	1	5	5	Other	1	5	1	3	5	5	5	5	5	1	1	3	5	5	5	5	5	1	1	1	1	2	3	5	2	4	1	5	5	3	1	5	3	3	3
2020/03/10 12:31:07 PM GMT+1	YES	5	5	5	5	1	4	1	5	5	5	1	1	National Government	5	1	5	1	2	5	5	5	5	3	4	4	2	5	5	5	5	5	5	3	5	5	3	2	4	4	4	3	5	4	3	4	2	5	5
2020/03/10 12:32:29 PM GMT+1	YES	2	2	5	5	5	1	5	4	3	1	2	2	National Government	5	5	2	1	2	3	3	3	4	1	2	2	5	5	5	5	5	5	2	5	5	2	1	1	1	1	5	5	5	1	3	5	2	4	4
2020/03/10 12:33:21 PM GMT+1	YES	4	5	5	3	4	3	2	4	5	4	5	4	Presidency of the Republic	3	2	5	5	5	3	4	3	4	4	4	4	2	5	4	4	3	1	3	2	4	4	4	3	2	2	3	4	4	3	3	2	1	3	4
2020/03/10 12:34:07 PM GMT+1	YES	4	4	4	2	5	3	3	3	3	2	5	4	National Government	3	3	4	3	3	5	5	5	5	1	3	3	2	5	5	5	3	3	3	4	3	3	2	4	4	4	3	5	2	5	1	1	5	3	3
2020/03/10 12:36:36 PM GMT+1	YES	5	5	5	5	3	4	4	5	5	4	1	3	National Government	5	2	5	1	2	5	5	5	5	3	3	2	3	4	5	5	4	5	4	1	4	5	2	2	2	2	4	5	4	4	1	1	1	4	5
2020/03/10 12:36:45 PM GMT+1	YES	5	5	5	4	5	2	4	5	5	3	1	2	National Government	5	1	5	1	1	5	5	5	5	4	5	2	1	5	5	5	5	5	5	1	5	5	1	1	3	3	5	5	5	2	5	5	2	5	5
2020/03/10 12:38:07 PM GMT+1	YES	4	5	4	3	2	3	1	5	5	3	1	1	National Government	4	2	4	1	4	4	5	5	4	3	4	2	2	4	2	5	5	3	4	1	3	4	4	4	5	5	4	2	5	1	2	2	3	3	5
2020/03/10 12:38:30 PM GMT+1	YES	4	3	5	4	2	4	2	5	5	5	2	1	National Government	5	2	5	1	3	5	5	5	5	3	2	1	3	5	5	5	5	3	4	1	4	4	1	2	1	2	4	5	5	5	4	4	3	3	5
2020/03/10 12:38:57 PM GMT+1	YES	5	4	5	4	3	3	1	5	5	5	1	1	National Government	4	3	5	1	3	5	5	5	5	3	5	2	1	5	5	5	5	4	4	1	3	3	3	3	3	4	4	5	3	4	1	4	3	5	4
2020/03/10 12:39:14 PM GMT+1	YES	5	5	5	5	2	4	1	5	5	5	1	1	National Government	5	1	5	1	3	5	5	5	5	3	5	3	1	5	5	5	5	5	5	1	4	4	4	4	5	5	5	5	4	5	4	5	4	4	5
2020/03/10 12:39:27 PM GMT+1	YES	4	5	5	5	4	3	3	5	5	4	1	5	Regional Government	4	5	4	1	5	5	5	5	5	2	3	4	2	4	4	5	5	3	4	2	4	1	4	1	4	2	4	4	5	1	1	3	1	4	5
2020/03/10 12:39:42 PM GMT+1	YES	4	4	4	4	3	3	1	4	4	4	2	2	National Government	4	3	5	1	4	5	5	5	5	1	2	5	3	3	5	5	5	4	4	1	1	3	1	1	1	1	5	3	5	2	2	5	3	3	5
2020/03/10 12:40:59 PM GMT+1	YES	3	3	3	2	4	3	3	5	5	2	3	2	Civil Protection	4	2	4	3	3	4	4	4	4	3	2	4	2	2	5	4	4	3	4	2	4	3	2	3	2	2	4	3	3	3	1	4	3	3	5
2020/03/10 12:41:05 PM GMT+1	YES	4	4	5	3	3	2	2	5	5	2	4	2	National Government	4	2	4	1	4	5	5	5	5	1	3	2	4	4	4	5	5	3	4	4	2	4	5	4	4	2	3	4	5	1	3	5	2	3	4
2020/03/10 12:41:17 PM GMT+1	YES	3	4	5	4	2	4	2	5	5	4	3	1	Civil Protection	4	2	5	1	2	5	5	5	5	1	4	2	4	4	3	4	4	4	4	2	2	4	2	1	2	2	5	5	4	5	1	1	3	4	5
2020/03/10 12:44:21 PM GMT+1	YES	3	3	3	3	2	3	1	3	3	4	1	1	National Government	4	3	3	1	2	4	4	4	5	2	2	3	3	3	3	3	3	3	4	1	3	3	3	3	3	3	4	3	3	1	1	3	1	3	5
2020/03/10 12:44:55 PM GMT+1	YES	2	2	3	3	3	2	4	2	2	3	5	4	Civil Protection	2	1	2	5	5	2	3	2	3	4	3	3	3	3	1	3	2	3	2	2	2	2	3	3	2	2	2	1	3	3	2	5	2	1	2
2020/03/10 12:46:08 PM GMT+1	YES	5	5	4	4	5	3	4	5	5	4	2	2	National Government	5	4	4	1	3	5	5	5	5	3	3	4	2	4	3	3	2	4	3	1	3	4	4	4	3	4	3	3	4	1	3	4	2	2	5
2020/03/10 12:46:12 PM GMT+1	YES	3	4	4	4	4	3	3	4	4	4	2	2	National Government	3	3	4	2	2	5	5	5	5	1	4	3	3	4	4	4	4	3	3	1	3	3	2	2	2	2	3	4	5	2	4	4	2	3	5
2020/03/10 12:46:23 PM GMT+1	YES	3	3	4	4	5	2	2	4	4	4	5	2	Civil Protection	4	2	4	3	5	2	3	3	3	3	4	3	2	4	1	1	3	3	4	1	3	3	3	2	1	2	4	4	4	2	1	4	3	1	4
2020/03/10 12:46:30 PM GMT+1	YES	3	4	4	3	4	2	4	4	4	4	3	2	National Government	3	3	4	2	4	5	5	5	4	2	3	4	4	5	4	5	4	2	3	2	5	3	2	2	1	1	5	4	5	2	1	5	2	3	4
2020/03/10 12:46:47 PM GMT+1	YES	4	5	5	4	5	3	2	5	5	4	3	3	National Government	5	3	4	2	4	5	5	5	5	3	4	4	3	5	5	5	5	4	4	3	4	4	4	4	4	4	4	5	5	2	3	3	3	3	4
2020/03/10 12:47:07 PM GMT+1	YES	3	4	4	5	2	4	4	5	5	5	3	1	National Government	5	3	5	1	4	5	5	5	5	3	4	5	1	4	4	5	5	2	4	1	4	5	5	5	4	4	4	5	2	5	1	5	4	5	5
2020/03/10 12:47:22 PM GMT+1	YES	5	5	5	2	2	1	1	3	3	1	5	5	Other	1	5	1	2	1	1	1	1	1	2	1	1	5	2	3	2	2	1	1	1	1	3	3	5	3	3	3	2	4	4	4	4	3	1	3
2020/03/10 12:47:37 PM GMT+1	YES	4	4	4	3	3	2	3	4	4	2	2	3	Other	2	3	2	3	3	4	4	4	4	3	3	3	4	5	4	5	4	4	3	5	3	3	3	3	3	4	5	2	4	2	4	4	3	3	4
2020/03/10 12:50:18 PM GMT+1	YES	2	3	5	3	5	1	3	3	3	2	3	4	National Government	4	3	4	2	4	5	5	5	5	1	1	1	5	5	5	5	5	4	3	1	2	3	2	2	2	2	3	3	3	1	3	4	2	2	3
2020/03/10 12:51:52 PM GMT+1	YES	5	5	5	5	4	4	1	5	5	2	4	1	National Government	4	1	4	1	2	5	5	5	5	2	2	2	4	5	4	5	5	2	4	1	1	5	4	5	5	5	5	4	4	2	3	3	3	3	4
2020/03/10 12:56:24 PM GMT+1	YES	5	5	5	3	3	4	2	5	5	5	2	1	National Government	4	2	5	1	3	5	5	5	5	3	5	5	3	5	1	5	5	4	4	1	5	4	5	3	5	2	5	3	5	2	2	5	2	2	5
2020/03/10 12:56:41 PM GMT+1	YES	5	5	5	5	2	4	1	5	5	5	1	1	National Government	5	1	5	1	3	5	5	5	5	3	5	5	1	5	5	5	5	5	5	1	5	5	5	5	5	5	5	5	4	4	1	4	3	5	5
2020/03/10 12:58:06 PM GMT+1	YES	5	5	5	5	5	5	5	5	5	5	5	5	National Government	5	5	5	5	5	5	5	5	5	5	5	5	5	5	5	5	5	5	5	5	5	5	5	5	5	5	5	5	5	5	5	5	5	5	5
2020/03/10 12:58:19 PM GMT+1	YES	5	5	5	5	1	5	1	5	5	5	1	1	National Government	5	1	5	1	3	5	5	5	5	4	5	2	1	2	5	5	5	5	5	1	4	5	1	1	1	1	5	5	5	2	3	3	2	4	5
2020/03/10 12:58:31 PM GMT+1	YES	3	2	5	2	5	3	3	4	4	3	5	5	Civil Protection	3	2	5	3	5	3	3	3	3	2	4	3	3	2	2	5	4	3	3	3	2	3	2	5	3	3	3	5	5	3	5	1	3	3	3
2020/03/10 12:58:51 PM GMT+1	YES	5	5	4	4	3	3	3	5	5	3	3	2	National Government	4	4	5	4	3	5	5	5	5	1	2	3	3	5	5	5	5	3	4	3	3	3	3	4	4	4	4	3	3	3	4	3	3	2	4
2020/03/10 12:58:51 PM GMT+1	YES	5	5	5	4	3	4	1	5	5	4	2	1	National Government	5	2	5	1	3	4	5	5	5	3	4	3	2	4	4	5	4	4	4	1	3	4	3	3	4	3	4	3	4	4	3	4	2	4	5
2020/03/10 1:00:01 PM GMT+1	YES	4	4	5	5	5	4	2	5	5	4	3	2	National Government	5	5	5	2	5	5	5	5	5	3	3	4	2	4	5	5	4	4	4	3	5	3	5	1	1	1	4	3	3	3	2	5	3	2	4
2020/03/10 1:01:11 PM GMT+1	YES	4	4	5	5	3	4	2	4	5	3	3	2	National Government	4	5	5	1	2	5	5	5	5	2	3	3	3	5	5	5	5	2	4	3	4	4	5	5	5	5	5	4	5	3	3	5	1	3	4
2020/03/10 1:03:25 PM GMT+1	YES	4	4	4	3	4	2	3	4	4	3	3	4	National Government	4	4	4	4	3	5	5	5	5	2	3	1	5	5	4	5	5	4	4	4	4	4	5	5	5	4	5	4	5	4	3	5	3	3	5
2020/03/10 1:04:23 PM GMT+1	YES	4	4	4	4	4	3	2	4	4	2	3	2	National Government	4	3	3	2	2	4	4	4	4	3	3	3	3	4	3	4	4	3	4	2	3	3	4	4	4	4	4	2	4	2	4	4	2	2	4
2020/03/10 1:09:04 PM GMT+1	YES	4	4	4	3	3	2	3	4	4	3	2	2	National Government	4	2	4	3	4	3	3	3	4	3	3	3	2	4	3	4	3	3	3	1	2	3	4	2	2	2	4	4	3	2	2	4	3	2	3
2020/03/10 1:10:07 PM GMT+1	YES	5	5	5	5	5	4	1	5	5	4	2	1	National Government	5	5	5	1	3	5	5	5	5	1	1	2	5	5	5	5	5	4	3	3	3	3	3	5	1	5	3	5	3	3	5	1	4	2	4
2020/03/10 1:11:30 PM GMT+1	YES	4	4	5	5	1	4	2	5	5	4	1	1	National Government	5	4	5	1	4	5	5	5	4	4	4	3	1	5	4	5	4	4	5	4	3	5	4	3	2	2	2	5	5	5	3	2	2	5	5
2020/03/10 1:13:54 PM GMT+1	YES	5	5	5	2	5	1	5	2	2	1	5	5	Other	3	1	2	3	5	5	3	4	5	3	3	3	4	2	2	5	5	2	1	1	1	2	5	5	5	5	2	5	5	4	5	5	5	2	4
2020/03/10 1:14:03 PM GMT+1	YES	3	5	5	4	4	4	1	5	5	4	5	1	National Government	5	4	5	1	3	5	5	5	5	3	4	4	3	4	5	5	5	4	4	5	4	4	4	5	5	4	5	4	5	4	3	4	4	4	5
2020/03/10 1:15:08 PM GMT+1	YES	3	2	4	3	3	1	3	4	4	1	3	3	National Government	3	3	3	4	3	4	5	5	5	2	3	3	5	5	4	5	5	1	2	2	5	3	2	5	2	2	2	5	3	4	1	1	4	4	5
2020/03/10 1:15:56 PM GMT+1	YES	4	3	5	5	4	4	2	5	5	4	3	2	National Government	5	2	5	1	2	5	5	5	5	3	4	2	4	3	5	4	5	4	4	3	3	5	3	4	3	3	5	5	5	1	4	5	2	4	5
2020/03/10 1:16:44 PM GMT+1	YES	3	4	3	2	4	2	4	4	4	2	3	2	National Government	3	3	3	2	3	4	4	4	4	2	3	1	4	1	4	4	5	3	2	1	1	5	3	3	1	1	4	3	4	2	1	4	2	2	3
2020/03/10 1:22:22 PM GMT+1	YES	4	5	5	4	5	5	1	5	5	4	3	1	National Government	5	1	5	1	4	5	5	5	5	3	3	5	4	3	4	4	3	4	5	2	2	3	3	1	1	1	5	4	4	2	4	5	3	3	4
2020/03/10 1:24:57 PM GMT+1	YES	4	4	5	4	4	3	2	4	4	4	4	1	National Government	4	2	4	3	4	5	5	5	5	1	1	2	5	4	5	5	5	4	4	1	2	4	4	3	4	4	4	5	5	1	2	4	3	3	4
2020/03/10 1:26:03 PM GMT+1	YES	4	5	4	3	4	3	4	5	5	4	3	4	Civil Protection	4	4	5	3	4	3	4	4	3	5	3	4	4	4	3	4	3	4	3	4	4	3	3	4	4	3	4	4	3	4	3	4	3	3	4
2020/03/10 1:26:43 PM GMT+1	YES	4	4	5	5	4	4	1	5	5	4	3	1	National Government	5	1	5	1	2	5	5	5	5	4	3	4	3	4	4	4	5	4	4	3	3	2	2	2	4	1	5	3	5	2	1	4	1	3	5
2020/03/10 1:29:30 PM GMT+1	YES	5	5	5	5	5	3	1	5	5	5	4	1	National Government	5	2	5	1	3	5	5	5	5	4	5	1	1	4	5	5	4	4	5	1	1	5	1	1	3	3	3	5	5	4	3	5	4	4	5
2020/03/10 1:29:45 PM GMT+1	YES	3	4	3	3	4	2	3	2	2	2	5	4	Civil Protection	3	3	5	2	2	5	5	5	5	2	3	4	3	3	4	4	4	3	3	2	3	5	2	2	2	3	4	5	5	3	5	5	4	3	3
2020/03/10 1:30:58 PM GMT+1	YES	5	5	5	5	2	3	2	5	5	3	3	3	National Government	5	3	5	1	5	5	5	5	4	3	4	4	2	4	1	3	4	3	4	3	3	3	3	3	3	3	3	4	4	2	1	1	3	4	5
2020/03/10 1:34:03 PM GMT+1	YES	5	5	5	4	2	4	1	5	5	4	2	1	National Government	5	2	4	1	2	5	5	5	5	3	3	3	2	3	4	3	4	4	4	4	4	3	3	3	3	3	4	3	5	1	4	4	4	3	5
2020/03/10 1:35:11 PM GMT+1	YES	5	5	5	5	3	5	1	5	5	5	1	1	National Government	5	1	5	1	1	5	5	5	5	3	5	3	1	5	5	5	5	5	5	1	5	5	5	5	5	5	5	5	5	3	5	5	5	4	5
2020/03/10 1:35:14 PM GMT+1	YES	5	5	5	3	5	5	1	5	5	5	1	1	Regional Government	5	1	5	1	1	5	5	5	5	1	5	2	1	5	5	5	5	5	4	1	5	5	5	5	5	5	5	5	3	1	1	5	3	3	5
2020/03/10 1:35:27 PM GMT+1	YES	4	3	5	4	5	3	2	5	5	4	2	1	National Government	3	3	4	1	4	4	5	4	4	2	3	4	2	4	4	5	4	3	4	2	3	4	2	3	2	4	4	5	3	4	2	5	4	4	4
2020/03/10 1:37:32 PM GMT+1	YES	5	5	5	5	4	5	1	5	5	4	5	1	National Government	5	4	4	4	4	5	5	5	5	3	2	2	2	4	3	5	5	5	4	4	4	4	5	5	5	5	5	5	5	2	5	5	5	4	4
2020/03/10 1:37:43 PM GMT+1	YES	3	4	5	5	4	2	3	4	4	1	2	4	Presidency of the Republic	3	2	4	1	4	4	4	4	5	4	4	3	2	5	5	5	4	3	3	2	2	3	3	4	3	3	4	4	4	4	2	4	2	4	5
2020/03/10 1:38:29 PM GMT+1	YES	4	4	5	4	4	3	2	5	5	4	2	1	National Government	5	5	5	1	1	5	5	5	5	3	4	4	1	5	5	5	5	5	4	1	3	4	5	3	4	2	5	5	5	2	1	5	2	2	5
2020/03/10 1:38:32 PM GMT+1	YES	5	5	5	5	3	4	2	5	5	2	2	1	National Government	5	1	5	1	4	5	5	5	5	2	4	2	2	5	5	5	5	3	5	2	3	4	1	3	1	5	3	5	5	3	3	3	3	5	5
2020/03/10 1:38:50 PM GMT+1	YES	5	5	5	3	5	3	4	5	5	3	4	5	Other	4	1	5	1	5	4	5	5	5	1	2	3	4	5	2	1	1	3	2	1	1	5	1	1	3	3	4	5	1	1	1	1	4	4	5
2020/03/10 1:38:51 PM GMT+1	YES	5	5	5	3	5	3	4	5	5	3	4	5	Other	4	1	5	1	2	4	5	5	5	1	4	3	2	5	3	1	2	3	2	1	1	5	1	1	3	3	4	5	1	3	1	1	4	3	5
2020/03/10 1:39:59 PM GMT+1	YES	4	4	5	5	3	4	2	5	5	4	1	1	National Government	4	2	4	2	3	4	5	5	5	4	4	3	1	5	4	5	4	4	4	2	3	4	3	3	3	4	4	2	5	2	2	3	2	3	4
2020/03/10 1:40:54 PM GMT+1	YES	5	5	4	4	3	1	4	5	5	3	5	3	National Government	4	3	5	4	3	5	5	5	5	3	3	4	4	5	5	5	5	4	2	3	3	3	1	3	1	3	4	5	5	2	1	5	1	3	5
2020/03/10 1:42:43 PM GMT+1	YES	5	5	5	5	5	5	2	5	5	3	4	4	Civil Protection	4	3	4	3	5	3	4	4	4	5	4	4	4	4	3	3	4	3	4	4	3	5	3	3	3	4	4	5	5	5	5	5	5	5	4
2020/03/10 1:45:57 PM GMT+1	YES	5	5	5	5	1	4	1	5	5	3	1	1	Civil Protection	5	1	5	1	5	5	5	5	5	1	2	4	4	5	5	5	5	4	5	1	4	4	5	5	4	5	5	5	5	3	3	5	1	3	3
2020/03/10 1:47:19 PM GMT+1	YES	4	4	4	4	2	3	3	4	4	2	3	2	Civil Protection	4	2	4	3	3	4	4	4	4	2	3	3	3	2	2	5	5	4	4	1	1	4	4	1	4	4	4	2	5	1	3	4	2	2	5
2020/03/10 1:49:35 PM GMT+1	YES	4	4	4	4	4	3	3	4	4	4	2	2	National Government	4	3	4	1	3	4	4	4	4	3	4	4	1	4	4	4	4	4	4	3	4	5	4	3	4	3	3	4	4	3	3	3	3	3	4
2020/03/10 1:51:01 PM GMT+1	YES	5	5	5	5	2	3	1	5	5	4	3	1	National Government	5	1	5	1	2	1	1	5	5	2	4	4	2	5	5	5	5	5	5	1	5	5	1	1	1	1	5	2	4	2	4	5	4	2	4
2020/03/10 1:51:38 PM GMT+1	YES	4	4	5	3	5	3	1	5	5	4	2	2	National Government	4	2	5	1	4	5	5	5	5	4	5	5	1	5	5	4	5	3	4	5	5	4	3	3	3	3	5	3	5	4	1	5	2	3	5
2020/03/10 1:52:53 PM GMT+1	YES	4	5	5	5	2	3	3	5	5	5	1	3	National Government	5	4	4	1	2	5	5	5	5	3	4	4	2	4	4	4	4	3	4	4	5	4	4	1	5	5	5	5	4	2	2	3	3	5	5
2020/03/10 1:53:03 PM GMT+1	YES	5	5	5	5	4	3	2	5	4	4	5	2	National Government	5	1	5	1	3	5	5	5	5	2	3	4	5	5	5	5	5	5	5	4	4	4	5	4	1	2	4	5	5	1	5	5	1	4	5
2020/03/10 1:54:11 PM GMT+1	YES	4	4	4	4	4	3	2	5	5	2	2	2	National Government	4	1	5	1	3	5	5	5	5	4	3	4	3	4	2	4	4	4	4	1	2	4	3	3	3	3	4	4	4	2	1	1	3	3	4
2020/03/10 1:54:12 PM GMT+1	YES	5	5	5	5	3	4	1	5	5	5	5	5	Civil Protection	5	4	5	1	4	3	3	5	5	5	5	5	5	5	5	5	5	5	4	4	5	4	5	3	4	4	3	4	4	4	4	4	5	5	5
2020/03/10 1:54:27 PM GMT+1	YES	5	5	5	4	3	4	3	5	5	4	3	5	Civil Protection	5	4	5	1	3	3	5	5	5	4	5	2	1	5	2	5	5	3	4	4	1	5	5	1	2	1	5	2	5	1	1	3	1	2	5
2020/03/10 1:55:37 PM GMT+1	YES	5	5	5	3	5	2	3	5	5	1	4	4	Presidency of the Republic	3	3	5	3	5	5	5	5	5	3	3	3	3	5	5	5	5	1	3	3	3	4	3	5	5	4	3	5	5	5	5	5	3	3	5
2020/03/10 1:56:40 PM GMT+1	YES	5	5	5	5	4	4	1	4	5	4	1	1	National Government	5	5	5	1	4	4	5	4	5	3	4	4	2	5	5	5	5	5	5	3	4	5	5	5	5	5	5	5	3	2	5	5	3	3	5
2020/03/10 1:57:13 PM GMT+1	YES	5	5	5	4	5	4	3	5	5	4	4	2	National Government	4	2	5	1	3	5	5	5	5	4	4	4	1	5	5	5	5	3	4	1	3	4	5	5	5	5	5	5	5	1	3	5	2	4	5
2020/03/10 1:58:16 PM GMT+1	YES	3	4	5	4	2	4	3	5	5	3	2	2	Civil Protection	5	2	5	2	3	5	5	5	5	1	2	3	3	4	3	5	5	4	4	3	3	2	4	4	4	3	3	5	5	4	2	4	2	3	5
2020/03/10 1:59:23 PM GMT+1	YES	5	5	5	5	4	4	1	5	5	4	2	1	National Government	5	1	4	1	5	3	5	4	4	2	4	5	2	4	4	2	2	2	4	1	2	4	4	2	1	1	4	3	5	1	2	4	2	3	5
2020/03/10 1:59:42 PM GMT+1	YES	4	4	5	4	3	4	1	5	5	4	2	1	National Government	4	1	5	1	3	5	5	5	5	2	4	1	1	5	5	5	5	4	4	1	4	4	4	4	4	4	4	5	5	4	1	5	4	4	4
2020/03/10 2:00:06 PM GMT+1	YES	2	3	4	4	4	1	5	3	3	4	5	4	National Government	1	4	1	3	5	5	5	5	5	1	1	1	5	5	4	4	3	2	2	3	4	3	2	3	3	3	1	2	4	3	3	3	2	2	4
2020/03/10 2:03:22 PM GMT+1	YES	4	4	5	3	3	4	1	5	5	4	2	2	National Government	5	2	5	1	3	5	5	5	5	2	3	3	4	5	4	5	5	4	4	2	4	4	2	2	2	2	5	4	4	4	2	5	2	2	5
2020/03/10 2:04:57 PM GMT+1	YES	2	3	4	3	3	4	5	5	5	1	1	1	National Government	4	1	5	1	1	5	5	5	3	1	1	3	5	4	1	5	5	3	4	1	5	5	1	1	1	1	5	5	2	3	2	1	4	3	5
2020/03/10 2:05:46 PM GMT+1	YES	4	4	5	5	4	3	1	5	4	4	3	3	National Government	4	2	4	1	4	5	5	5	5	1	4	4	2	5	5	5	5	3	4	1	1	3	1	1	3	4	2	4	5	3	4	5	2	4	5
2020/03/10 2:05:46 PM GMT+1	YES	5	5	5	5	2	3	1	5	5	5	2	1	National Government	5	1	5	1	3	5	5	5	5	2	3	1	4	3	3	5	5	5	5	1	3	5	5	5	3	3	5	5	5	2	4	5	2	2	5
2020/03/10 2:05:48 PM GMT+1	YES	4	4	5	5	4	4	2	5	5	3	2	1	National Government	4	2	4	1	2	5	5	5	5	1	2	2	3	3	5	5	4	4	4	2	4	4	2	2	2	2	4	5	4	4	1	4	2	4	5
2020/03/10 2:06:24 PM GMT+1	YES	4	3	4	3	4	3	2	4	4	2	2	3	National Government	4	4	5	1	4	5	5	5	5	3	4	4	1	4	4	4	5	4	4	3	4	4	4	4	4	4	4	5	5	5	3	5	3	3	5
2020/03/10 2:06:35 PM GMT+1	YES	4	3	4	3	4	3	2	4	4	2	2	3	National Government	4	4	5	1	4	5	5	5	5	3	4	4	1	4	4	4	5	4	4	3	4	4	4	4	4	4	4	5	5	5	3	5	3	3	5
2020/03/10 2:07:18 PM GMT+1	YES	5	5	5	4	2	2	1	5	5	3	3	1	National Government	5	1	5	1	3	5	5	5	5	2	3	3	3	3	4	5	5	3	4	3	3	5	3	3	3	3	5	3	5	4	1	3	1	4	5
2020/03/10 2:08:37 PM GMT+1	YES	5	5	5	5	1	5	1	5	5	5	1	1	National Government	5	1	5	1	2	5	5	5	5	3	3	4	3	5	5	5	5	5	5	1	5	5	5	5	5	5	5	5	5	1	5	5	1	5	5
2020/03/10 2:08:46 PM GMT+1	YES	5	5	5	4	1	4	1	5	5	4	2	1	National Government	5	1	5	1	3	5	5	5	5	4	4	1	1	5	5	5	5	4	5	1	4	5	4	1	1	3	5	5	5	1	1	5	3	4	5
2020/03/10 2:09:48 PM GMT+1	YES	3	4	5	5	4	2	3	5	5	3	4	2	National Government	4	4	4	2	4	5	5	5	5	3	3	2	2	4	5	5	5	3	3	2	5	4	3	4	4	5	3	2	5	3	2	5	3	3	5
2020/03/10 2:10:40 PM GMT+1	YES	5	5	5	5	4	3	3	5	5	4	3	2	National Government	5	5	5	1	1	5	5	5	5	2	3	4	3	1	5	4	3	3	4	1	4	4	2	3	2	2	3	3	5	1	1	5	1	3	5
2020/03/10 2:12:02 PM GMT+1	YES	3	3	5	5	5	3	3	5	5	1	3	2	National Government	5	1	5	3	5	4	5	4	5	1	1	1	4	5	4	5	4	2	3	2	3	4	4	4	2	3	4	5	4	2	1	1	3	2	2
2020/03/10 2:12:43 PM GMT+1	YES	4	5	5	5	1	4	1	5	5	5	2	1	National Government	5	5	5	1	2	5	5	5	5	4	4	3	2	5	5	5	5	4	5	2	5	5	1	3	3	3	5	4	3	2	1	3	1	2	2
2020/03/10 2:14:45 PM GMT+1	YES	4	4	4	2	5	2	4	5	5	3	2	1	National Government	1	5	1	5	5	1	1	1	1	4	2	2	2	3	4	4	4	1	1	1	1	1	1	1	1	1	5	1	2	1	1	1	1	1	1
2020/03/10 2:15:15 PM GMT+1	YES	1	1	5	2	5	1	5	4	4	3	4	2	Civil Protection	2	1	2	2	3	2	2	2	2	1	2	2	4	3	3	3	4	2	1	3	2	2	3	3	3	3	2	3	3	2	1	3	2	2	3
2020/03/10 2:16:15 PM GMT+1	YES	3	3	4	5	2	3	2	5	5	4	3	4	Civil Protection	4	2	4	2	5	5	5	5	5	5	5	5	1	5	5	5	5	5	5	5	5	5	5	5	5	5	5	5	5	5	3	3	2	4	5
2020/03/10 2:18:11 PM GMT+1	YES	5	5	5	5	5	4	4	5	5	4	4	4	National Government	5	3	5	4	3	5	5	5	5	3	5	3	2	5	5	5	5	4	5	4	5	5	5	5	5	5	5	5	2	2	4	2	2	5	5
2020/03/10 2:18:15 PM GMT+1	YES	5	5	5	5	4	3	2	5	5	5	1	1	National Government	4	3	5	1	2	5	5	5	5	3	3	3	2	4	4	5	5	5	5	1	1	4	1	1	4	3	5	5	5	1	1	3	2	4	5
2020/03/10 2:20:53 PM GMT+1	YES	3	3	3	2	2	2	3	3	3	2	4	3	National Government	4	3	3	3	3	4	4	4	5	3	4	4	3	4	5	5	5	5	4	3	4	4	4	5	5	5	4	5	5	2	4	5	3	5	5
2020/03/10 2:22:18 PM GMT+1	YES	5	5	5	4	4	4	3	5	5	3	4	3	National Government	4	2	5	1	3	5	5	5	5	4	4	1	2	5	5	5	5	3	4	3	3	4	3	4	4	3	4	5	4	4	2	1	3	3	3
2020/03/10 2:22:25 PM GMT+1	YES	5	5	5	4	5	2	2	3	4	1	5	3	National Government	4	1	5	1	3	5	5	5	5	1	4	2	4	5	3	5	3	3	3	4	5	3	1	1	3	4	2	5	3	3	3	3	5	4	5
2020/03/10 2:23:19 PM GMT+1	YES	5	5	5	5	1	5	1	5	5	4	5	1	National Government	5	3	5	1	1	5	5	5	5	3	3	3	3	2	4	5	5	5	5	2	3	4	4	5	5	5	5	2	5	2	5	5	2	3	5
2020/03/10 2:24:52 PM GMT+1	YES	5	5	5	5	3	5	1	5	5	5	1	1	National Government	5	1	5	1	3	5	5	5	5	2	4	1	3	5	4	5	5	4	4	1	4	4	1	1	1	1	4	5	1	1	1	4	3	5	5
2020/03/10 2:26:39 PM GMT+1	YES	5	5	5	5	3	5	1	5	5	5	3	1	National Government	5	1	5	1	2	5	5	5	5	3	5	2	1	5	5	5	5	4	5	1	1	5	1	1	5	5	5	5	5	2	5	5	5	3	5
2020/03/10 2:26:57 PM GMT+1	YES	2	3	2	2	4	2	4	2	1	2	4	3	Other	4	2	4	4	4	4	3	3	5	4	4	4	2	5	4	3	3	2	3	5	4	4	3	4	2	3	3	5	3	2	1	3	1	4	4
2020/03/10 2:28:45 PM GMT+1	YES	5	5	5	5	5	5	5	5	5	5	5	1	National Government	5	5	5	1	1	5	5	5	5	2	3	5	3	5	5	5	5	5	5	1	5	5	3	5	5	5	5	5	4	4	3	5	3	4	5
2020/03/10 2:29:13 PM GMT+1	YES	5	5	5	5	4	4	4	5	5	5	3	5	Civil Protection	5	3	5	2	4	4	4	4	5	3	4	4	3	5	5	5	5	5	4	1	3	5	3	3	4	4	5	5	5	1	5	5	2	4	4
2020/03/10 2:29:37 PM GMT+1	YES	4	4	5	4	2	3	2	5	5	3	3	2	National Government	4	1	5	1	3	5	5	5	5	2	2	5	2	2	5	5	4	4	4	2	4	2	2	3	3	3	4	4	4	1	4	4	2	4	5
2020/03/10 2:31:55 PM GMT+1	YES	5	5	5	5	1	2	4	5	5	4	1	1	Other	4	1	5	1	4	5	5	5	5	1	3	3	3	5	4	5	5	4	4	3	3	4	4	5	5	5	3	5	4	3	4	1	3	4	5
2020/03/10 2:34:27 PM GMT+1	YES	5	5	5	5	5	4	1	5	5	5	3	3	National Government	5	5	5	1	1	5	5	5	5	1	3	3	3	3	3	3	3	5	5	3	3	3	3	3	3	3	3	5	5	5	5	3	3	3	3
2020/03/10 2:35:09 PM GMT+1	YES	5	5	5	5	1	4	1	5	5	4	1	1	Civil Protection	5	1	5	1	3	5	5	5	5	3	4	2	2	3	5	5	5	4	4	2	5	4	5	3	1	1	4	5	5	3	3	5	1	4	5
2020/03/10 2:36:11 PM GMT+1	YES	3	4	3	5	4	4	1	5	5	5	4	2	National Government	5	3	5	1	4	5	5	5	5	3	3	3	1	3	5	5	4	4	4	2	4	4	4	1	1	3	4	4	5	5	3	1	4	5	5
2020/03/10 2:36:34 PM GMT+1	YES	4	4	5	4	5	4	1	5	5	4	2	2	National Government	1	3	4	1	2	3	3	3	4	3	4	3	2	4	4	4	5	4	4	2	4	3	3	3	3	2	4	5	3	3	2	3	2	4	4
2020/03/10 2:37:24 PM GMT+1	YES	5	5	5	5	4	4	5	5	5	5	1	4	National Government	5	5	5	4	5	5	5	5	5	5	4	3	1	5	5	5	5	5	5	5	5	5	5	5	5	5	5	5	5	3	4	5	2	4	5
2020/03/10 2:38:27 PM GMT+1	YES	5	5	5	5	4	4	2	5	5	5	3	2	National Government	5	2	5	1	3	5	5	5	5	3	4	4	2	4	4	5	5	4	4	4	3	4	2	2	3	3	4	5	4	2	4	5	4	4	5
2020/03/10 2:39:46 PM GMT+1	YES	5	4	5	4	4	3	3	5	4	4	1	2	National Government	4	2	4	1	4	5	5	5	3	2	3	4	3	5	5	5	5	4	5	1	3	2	2	2	2	2	5	5	5	4	1	3	1	4	5
2020/03/10 2:42:28 PM GMT+1	YES	5	5	5	5	4	2	1	5	5	3	5	2	National Government	5	5	5	1	3	5	5	5	5	3	4	4	1	5	5	5	5	4	5	1	1	4	1	4	1	1	5	5	2	4	1	2	5	4	5
2020/03/10 2:43:29 PM GMT+1	YES	5	5	5	5	3	3	2	4	4	4	4	3	Civil Protection	5	2	5	2	3	5	5	5	5	3	3	4	2	5	4	5	5	4	4	3	4	4	3	4	4	4	4	5	5	3	3	4	3	4	4
2020/03/10 2:43:49 PM GMT+1	YES	5	5	5	5	2	1	1	5	5	5	2	1	National Government	5	1	5	1	1	5	5	5	5	3	4	4	3	4	5	5	5	4	5	3	2	3	4	2	3	3	4	5	3	4	1	4	3	4	4
2020/03/10 2:44:11 PM GMT+1	YES	5	5	5	5	1	5	1	5	5	5	1	1	National Government	5	1	5	1	1	5	5	5	5	4	5	4	1	5	5	5	5	5	5	1	1	5	5	5	5	5	5	5	5	4	5	5	4	5	5
2020/03/10 2:45:03 PM GMT+1	YES	2	1	2	1	4	1	5	3	3	2	4	4	National Government	2	4	2	2	2	2	2	2	4	2	2	2	4	4	4	4	4	2	2	1	5	5	3	3	3	3	4	4	4	2	4	4	2	3	4
2020/03/10 2:45:03 PM GMT+1	YES	2	3	4	3	4	2	3	2	2	2	5	3	National Government	3	2	2	3	3	4	4	4	5	1	2	2	3	3	3	3	3	2	2	3	3	3	3	3	3	3	3	4	4	3	1	1	5	4	4
2020/03/10 2:46:19 PM GMT+1	YES	5	5	5	3	3	4	5	5	5	4	4	1	National Government	4	2	5	1	2	5	5	5	5	3	3	5	3	3	5	3	5	4	4	1	4	4	2	1	1	1	5	4	1	4	4	5	1	3	4
2020/03/10 2:46:19 PM GMT+1	YES	5	5	5	5	2	5	1	5	5	4	3	2	Other	4	2	5	1	3	5	5	5	5	4	4	3	1	4	4	5	5	4	4	1	3	3	1	4	1	3	5	5	2	1	4	2	4	5	3
2020/03/10 2:47:48 PM GMT+1	YES	5	5	5	5	1	4	1	5	5	4	1	1	National Government	5	1	5	1	2	5	5	5	5	3	4	3	2	4	3	5	5	5	5	1	1	5	5	2	2	2	5	4	5	2	1	4	1	4	5
2020/03/10 2:48:26 PM GMT+1	YES	5	5	5	3	5	5	1	5	5	3	5	1	National Government	5	1	5	1	1	5	5	5	5	1	2	3	5	5	5	5	5	3	5	3	1	5	5	3	4	3	5	2	5	2	2	2	2	1	5
2020/03/10 2:48:35 PM GMT+1	YES	5	4	5	4	4	3	1	5	5	5	4	1	National Government	5	2	5	1	3	5	5	5	5	2	3	4	2	2	5	4	5	4	4	1	4	4	2	2	1	1	3	5	5	2	5	5	2	3	4
2020/03/10 2:48:38 PM GMT+1	YES	4	4	4	3	3	3	2	4	5	4	2	3	National Government	4	3	4	2	2	5	5	5	5	3	3	3	3	5	4	4	5	5	4	3	4	3	3	4	4	3	3	3	3	4	1	1	2	3	2
2020/03/10 2:48:49 PM GMT+1	YES	5	5	5	5	2	3	1	5	5	4	1	1	National Government	5	2	5	1	2	5	5	5	5	4	4	2	3	5	5	5	5	4	4	3	4	5	5	5	5	5	5	5	4	2	3	5	3	5	5
2020/03/10 2:50:33 PM GMT+1	YES	5	4	5	4	3	4	2	5	5	4	3	2	National Government	5	2	5	1	2	5	5	5	5	4	4	2	4	4	5	3	5	4	4	4	4	5	4	4	3	3	4	5	3	1	2	5	2	4	5
2020/03/10 2:51:09 PM GMT+1	YES	5	4	5	3	3	2	1	4	4	3	1	1	National Government	4	4	4	1	4	5	5	5	5	3	3	4	1	5	5	4	4	4	4	3	4	3	1	3	3	3	3	5	5	3	3	2	2	3	3
2020/03/10 2:51:49 PM GMT+1	YES	5	4	5	5	4	4	1	4	4	4	1	1	National Government	4	1	5	1	4	4	4	5	5	3	4	3	2	5	5	5	5	2	4	3	3	3	3	3	2	2	3	5	4	3	1	3	2	3	5
2020/03/10 2:53:28 PM GMT+1	YES	5	5	5	5	4	4	1	5	5	4	1	5	National Government	4	2	4	1	4	4	4	4	5	3	4	4	2	5	4	4	5	4	5	4	4	4	4	4	4	4	4	4	4	3	4	5	3	2	4
2020/03/10 2:56:43 PM GMT+1	YES	5	5	5	3	4	4	4	4	3	4	3	3	Civil Protection	3	4	3	1	3	5	5	5	5	2	4	5	3	4	5	5	4	3	3	2	3	3	3	5	3	3	3	5	5	4	2	4	3	4	4
2020/03/10 2:57:30 PM GMT+1	YES	5	5	5	3	5	5	1	5	5	4	1	4	National Government	5	3	5	3	3	5	5	5	5	4	1	1	1	5	5	5	5	4	5	1	3	3	5	5	5	3	5	5	2	3	5	5	2	4	5
2020/03/10 2:59:15 PM GMT+1	YES	3	3	5	3	5	2	3	5	5	3	4	2	National Government	4	2	4	1	3	5	5	5	5	3	3	3	2	4	4	5	5	2	4	2	3	3	3	2	3	3	4	4	5	3	2	5	2	3	5
2020/03/10 3:00:16 PM GMT+1	YES	5	5	5	5	1	5	1	5	5	5	2	1	National Government	5	2	5	2	2	5	5	5	5	3	3	4	4	5	5	5	5	5	5	1	2	2	4	4	2	2	5	5	5	1	5	5	1	5	5
2020/03/10 3:00:42 PM GMT+1	YES	4	5	5	5	4	5	1	5	5	5	2	1	Civil Protection	5	2	5	3	3	5	5	5	5	3	2	4	5	4	5	5	5	4	5	1	4	5	5	5	5	5	5	5	4	2	3	4	4	4	5
2020/03/10 3:01:44 PM GMT+1	YES	4	4	5	4	1	3	1	5	5	4	1	1	National Government	5	1	5	1	3	5	5	5	5	3	4	4	1	2	5	5	5	3	4	1	4	4	1	1	2	2	5	5	5	2	4	4	2	4	5
2020/03/10 3:03:00 PM GMT+1	YES	4	4	4	3	3	3	3	5	4	3	3	3	Civil Protection	4	3	3	3	3	3	3	3	4	3	5	2	1	5	5	4	4	4	4	4	4	4	4	4	4	4	4	4	5	1	4	5	2	3	4
2020/03/10 3:03:48 PM GMT+1	YES	5	5	5	3	1	5	1	5	5	5	1	1	National Government	5	1	5	2	2	5	5	5	4	3	5	2	1	2	4	4	5	3	5	1	3	3	1	1	1	2	4	5	3	1	3	2	1	4	4
2020/03/10 3:04:43 PM GMT+1	YES	1	1	3	1	1	1	5	1	1	1	5	5	Civil Protection	1	1	1	5	5	2	2	2	2	1	4	1	4	1	1	1	1	1	1	1	1	1	1	1	1	1	1	1	1	1	3	5	1	1	1
2020/03/10 3:04:54 PM GMT+1	YES	5	5	5	4	4	3	2	5	5	3	2	1	Other	4	1	5	1	4	5	5	5	5	3	4	4	2	3	5	4	4	2	4	1	4	3	1	1	2	2	4	5	4	1	4	5	2	3	4
2020/03/10 3:05:17 PM GMT+1	YES	5	5	5	5	3	5	1	5	5	3	1	1	National Government	5	1	5	1	3	5	5	5	5	3	3	3	3	5	5	5	5	4	4	3	4	5	5	5	5	5	5	5	5	5	5	5	3	3	5
2020/03/10 3:07:51 PM GMT+1	YES	3	2	5	4	5	4	5	5	5	3	5	3	National Government	4	4	5	1	2	2	3	2	4	2	2	3	5	5	5	5	3	4	3	3	4	1	1	4	1	1	4	2	1	1	5	3	2	2	1
2020/03/10 3:07:57 PM GMT+1	YES	5	5	5	4	3	4	2	5	5	5	2	1	National Government	4	1	5	1	3	5	5	5	5	3	4	4	3	3	3	5	4	3	4	3	3	3	4	3	3	4	4	5	2	1	1	4	4	4	5
2020/03/10 3:08:14 PM GMT+1	YES	4	5	5	5	3	4	1	4	4	5	3	1	Civil Protection	5	4	5	3	3	5	5	5	5	4	4	4	3	5	5	5	5	5	4	4	4	4	4	4	4	4	4	5	5	3	2	2	1	5	4
2020/03/10 3:08:23 PM GMT+1	YES	4	4	5	4	4	4	1	5	5	4	3	1	National Government	5	5	5	1	3	5	5	5	5	3	4	2	1	5	3	5	4	3	4	4	3	5	5	2	4	5	4	5	4	1	4	4	4	3	4
2020/03/10 3:08:27 PM GMT+1	YES	5	5	5	4	3	4	1	5	5	3	1	1	National Government	5	1	5	1	3	5	5	5	5	1	3	4	2	5	5	5	5	3	5	1	3	3	3	1	1	1	5	5	5	1	5	5	1	3	5
2020/03/10 3:10:30 PM GMT+1	YES	4	4	5	4	1	4	1	4	4	4	2	1	National Government	4	2	4	1	3	4	4	4	5	3	3	3	2	3	3	4	4	4	5	1	3	4	4	4	4	3	4	4	4	3	2	3	2	4	5
2020/03/10 3:10:34 PM GMT+1	YES	5	5	5	5	4	4	1	5	5	3	3	1	Civil Protection	5	3	5	2	2	5	5	5	5	2	4	4	2	5	5	5	3	3	5	4	4	5	5	5	5	5	4	5	4	1	5	5	3	3	5
2020/03/10 3:10:45 PM GMT+1	YES	3	3	4	3	4	2	2	3	2	2	4	2	Civil Protection	4	2	4	1	2	5	5	5	5	1	3	4	2	3	5	3	3	2	2	2	3	3	2	3	3	3	3	3	1	1	1	1	3	3	3
2020/03/10 3:11:46 PM GMT+1	YES	4	4	4	4	5	2	2	5	5	1	4	4	Presidency of the Republic	4	2	5	1	4	5	5	5	5	3	5	1	1	4	4	5	3	4	4	1	1	4	1	1	1	5	4	5	5	1	1	5	3	4	4
2020/03/10 3:11:48 PM GMT+1	YES	5	5	5	4	4	3	3	5	5	2	4	4	Other	3	3	5	2	2	5	5	5	5	2	3	2	4	5	5	5	4	4	3	4	2	2	1	5	3	3	2	5	3	1	3	5	1	3	4
2020/03/10 3:11:52 PM GMT+1	YES	5	5	5	5	4	4	1	5	5	2	4	1	National Government	4	1	4	1	2	5	5	5	5	2	2	2	4	5	4	5	5	2	4	1	1	5	4	5	5	5	5	4	4	2	3	3	3	3	4
2020/03/10 3:11:52 PM GMT+1	YES	4	4	4	4	5	2	2	5	5	1	4	4	Presidency of the Republic	4	2	5	1	4	5	5	5	5	3	5	1	1	4	4	5	3	4	4	1	1	4	1	1	1	5	4	5	5	1	1	5	3	4	4
2020/03/10 3:12:43 PM GMT+1	YES	5	2	5	3	2	2	2	5	3	4	1	1	National Government	4	1	5	1	5	5	5	5	5	3	4	1	1	2	2	3	5	4	4	1	2	5	5	4	3	3	5	3	5	2	1	1	1	2	5
2020/03/10 3:12:54 PM GMT+1	YES	1	2	5	2	5	1	5	5	4	3	4	3	Other	3	4	2	5	3	2	2	2	2	3	3	3	3	4	2	4	4	2	1	2	2	2	2	2	3	3	3	3	3	2	1	5	4	1	3
2020/03/10 3:12:57 PM GMT+1	YES	2	2	4	4	4	2	4	4	4	2	2	4	National Government	4	4	4	2	3	5	5	5	5	2	3	3	4	4	4	4	2	3	4	4	4	3	2	3	3	2	3	4	3	3	3	2	4	4	4
2020/03/10 3:13:24 PM GMT+1	YES	3	4	2	4	5	1	2	5	4	2	4	4	Presidency of the Republic	3	1	5	3	3	5	5	5	5	2	2	3	2	3	2	4	5	4	4	1	2	5	1	4	4	4	5	4	4	1	3	1	1	2	4
2020/03/10 3:14:03 PM GMT+1	YES	4	5	5	4	3	4	1	5	5	3	2	1	National Government	4	1	5	1	3	4	4	4	5	3	4	3	1	5	4	5	5	4	4	3	5	5	1	1	1	1	5	5	5	2	3	3	1	4	5
2020/03/10 3:15:06 PM GMT+1	YES	4	5	4	3	5	4	3	5	5	3	4	2	National Government	3	2	4	3	4	5	5	5	5	3	3	1	2	5	1	5	5	3	3	3	3	4	3	5	3	4	5	3	4	3	1	1	1	2	4
2020/03/10 3:16:16 PM GMT+1	YES	4	4	4	4	3	2	2	4	4	2	3	2	Civil Protection	4	2	4	2	3	4	4	4	4	4	4	4	2	3	3	4	3	3	3	3	3	3	3	3	3	3	3	3	5	1	3	5	2	3	5
2020/03/10 3:17:05 PM GMT+1	YES	3	3	3	5	5	1	5	3	2	2	5	3	Presidency of the Republic	3	5	3	1	5	5	5	5	5	1	3	3	5	5	5	5	4	3	3	5	5	3	5	5	3	3	3	5	5	5	1	4	5	3	4
2020/03/10 3:17:20 PM GMT+1	YES	5	5	5	5	3	4	1	5	5	4	1	1	National Government	5	1	5	1	2	5	5	5	5	4	5	3	1	5	5	5	5	5	4	4	4	4	4	4	4	4	4	5	5	3	5	5	3	4	5
2020/03/10 3:21:08 PM GMT+1	YES	4	4	4	3	3	4	2	5	5	4	3	1	National Government	4	4	4	2	2	5	5	5	4	3	4	4	3	5	4	5	5	4	4	4	4	4	3	3	3	4	4	5	5	2	5	5	3	4	5
2020/03/10 3:21:40 PM GMT+1	YES	4	5	5	5	2	3	1	4	4	2	1	1	National Government	5	1	5	1	4	5	5	5	5	3	4	2	4	2	4	5	4	4	4	2	3	2	4	4	2	2	4	5	4	2	1	5	2	3	5
2020/03/10 3:22:02 PM GMT+1	YES	5	5	5	3	5	3	2	5	5	4	3	1	National Government	5	4	5	1	4	5	5	5	5	4	5	5	1	5	1	5	5	4	5	2	5	4	4	5	2	4	5	5	5	1	1	4	4	4	5
2020/03/10 3:23:22 PM GMT+1	YES	5	5	3	3	4	3	3	3	3	4	3	1	National Government	5	3	4	1	2	5	5	5	5	3	4	1	3	4	5	5	5	4	3	2	4	3	1	5	5	5	5	3	5	2	1	5	1	3	3
2020/03/10 3:23:54 PM GMT+1	YES	5	5	5	5	3	3	4	5	5	5	1	3	National Government	4	4	5	1	3	5	5	5	4	4	4	4	4	5	5	5	5	5	5	3	5	5	5	5	5	5	5	5	5	5	5	5	5	5	5
2020/03/10 3:24:12 PM GMT+1	YES	5	5	5	5	5	3	3	5	5	4	3	1	National Government	5	5	5	5	5	5	5	5	5	3	5	3	3	5	5	5	5	4	5	1	3	5	5	5	5	5	5	3	5	1	5	5	2	3	5
2020/03/10 3:24:41 PM GMT+1	YES	3	3	2	3	4	2	3	4	3	2	5	5	Presidency of the Republic	3	4	4	2	5	3	3	4	4	1	2	1	4	3	5	4	4	3	3	3	3	4	1	3	2	4	5	5	5	5	2	3	4	5	4
2020/03/10 3:24:58 PM GMT+1	YES	5	5	5	3	3	4	2	5	5	3	3	1	National Government	5	1	5	1	2	5	5	5	5	1	4	5	2	5	1	5	5	3	3	1	4	5	2	2	2	3	5	5	3	1	1	1	3	3	4
2020/03/10 3:25:13 PM GMT+1	YES	5	5	5	5	4	3	4	5	5	4	2	1	National Government	5	1	5	2	2	5	5	5	5	3	4	5	3	5	5	5	5	4	4	4	4	5	5	5	4	5	5	5	5	4	5	5	3	4	5
2020/03/10 3:26:27 PM GMT+1	YES	5	5	5	4	2	4	1	5	5	4	1	1	National Government	5	1	4	1	3	5	5	5	5	4	4	2	2	4	5	5	5	4	4	2	3	5	1	1	1	1	4	4	5	1	5	5	1	4	5
2020/03/10 3:26:30 PM GMT+1	YES	3	3	4	3	3	3	3	3	3	3	4	4	Civil Protection	3	4	3	5	5	3	2	2	3	2	3	2	2	3	3	3	3	2	2	3	3	3	3	4	3	3	3	3	3	3	3	2	3	1	2
2020/03/10 3:26:37 PM GMT+1	YES	5	5	4	5	5	3	3	5	4	4	1	5	National Government	5	1	5	1	3	5	5	5	5	1	4	5	1	3	1	5	5	5	5	1	5	4	5	1	1	1	5	5	1	3	1	1	4	3	5
2020/03/10 3:27:56 PM GMT+1	YES	5	5	5	5	3	4	1	5	5	3	1	1	National Government	5	1	5	1	2	5	5	5	5	3	3	1	3	5	5	5	5	4	4	2	3	4	5	3	4	4	4	4	5	1	3	4	2	3	5
2020/03/10 3:28:02 PM GMT+1	YES	5	5	5	5	4	3	1	5	5	3	2	1	National Government	4	3	4	1	1	5	5	5	5	3	4	4	3	5	5	5	5	3	5	3	3	3	5	5	5	3	4	3	5	1	5	5	1	2	5
2020/03/10 3:28:24 PM GMT+1	YES	5	5	4	5	3	3	2	5	5	2	1	4	National Government	5	1	5	1	2	5	5	5	5	1	3	5	1	3	3	5	4	4	4	1	3	4	3	1	4	4	5	5	5	5	1	1	4	4	5
2020/03/10 3:28:54 PM GMT+1	YES	5	5	5	3	5	3	3	5	5	3	3	1	National Government	3	2	3	1	3	5	5	5	5	3	3	2	1	5	5	5	5	3	3	1	3	3	5	5	5	5	3	5	5	1	4	5	2	4	5
2020/03/10 3:29:06 PM GMT+1	YES	5	5	5	4	4	3	2	4	4	4	5	2	Presidency of the Republic	5	2	4	1	1	5	5	5	5	3	4	3	2	5	5	5	5	3	4	1	5	5	5	5	5	5	5	3	5	1	5	5	1	2	5
2020/03/10 3:30:12 PM GMT+1	YES	4	5	5	4	4	1	2	5	5	3	4	3	National Government	4	3	3	3	1	5	5	5	5	3	4	3	3	5	5	5	3	4	4	4	5	3	3	3	2	2	4	5	5	1	2	2	1	4	5
2020/03/10 3:31:16 PM GMT+1	YES	4	4	4	5	4	4	2	4	4	5	1	2	National Government	5	1	5	1	4	5	5	5	4	3	4	1	2	3	5	4	5	4	4	3	2	4	3	4	1	1	4	4	4	4	1	4	2	4	5
2020/03/10 3:31:24 PM GMT+1	YES	4	5	5	4	4	4	1	5	5	4	1	1	National Government	5	1	5	1	3	5	5	5	5	4	1	1	1	5	5	5	5	4	4	2	4	4	1	1	1	1	4	5	4	1	4	4	3	3	4
2020/03/10 3:32:13 PM GMT+1	YES	4	4	5	4	2	4	2	4	4	4	3	2	Presidency of the Republic	4	2	4	2	2	5	5	5	5	3	4	3	3	5	5	5	4	4	4	3	3	3	4	4	3	2	4	5	5	3	3	2	2	4	4
2020/03/10 3:32:18 PM GMT+1	YES	4	4	4	4	3	4	2	5	5	4	2	1	National Government	5	4	5	1	2	5	5	5	5	3	4	2	3	5	4	4	4	5	5	1	4	3	1	1	2	3	5	5	5	1	3	5	3	5	5
2020/03/10 3:34:15 PM GMT+1	YES	5	5	5	5	5	4	1	5	5	3	3	4	National Government	5	4	5	3	2	5	5	5	5	4	4	2	3	5	4	5	4	4	5	4	4	4	5	5	5	5	5	5	5	3	5	5	3	4	5
2020/03/10 3:34:23 PM GMT+1	YES	5	5	5	4	4	3	1	5	5	3	3	1	National Government	5	1	5	1	3	5	5	5	5	3	4	4	2	3	5	5	4	4	4	1	4	4	4	1	2	1	5	4	4	3	5	5	2	3	5
2020/03/10 3:34:54 PM GMT+1	YES	2	2	5	1	5	1	5	5	5	2	3	3	National Government	5	4	4	2	1	5	5	5	5	3	3	1	2	5	5	5	5	2	3	1	5	3	3	3	3	4	4	5	5	5	5	5	5	3	5
2020/03/10 3:34:54 PM GMT+1	YES	4	4	5	5	5	2	1	5	5	5	1	2	National Government	5	2	5	2	2	5	5	5	5	3	4	1	1	5	3	5	3	4	4	2	5	3	4	3	3	3	4	5	4	2	2	4	2	4	5
2020/03/10 3:34:55 PM GMT+1	YES	5	5	5	5	3	5	1	5	5	4	5	5	National Government	5	1	5	1	1	5	5	5	5	3	5	5	1	5	5	5	5	4	4	1	3	5	5	5	5	5	5	5	3	2	1	5	2	4	5
2020/03/10 3:34:59 PM GMT+1	YES	4	4	5	5	3	5	1	5	5	4	2	1	National Government	5	3	5	1	3	5	5	5	5	4	4	1	1	4	2	4	4	3	4	3	2	4	4	4	4	4	4	5	4	3	3	4	4	4	5
2020/03/10 3:35:14 PM GMT+1	YES	3	5	5	4	2	3	3	5	5	4	1	1	Civil Protection	5	1	5	1	3	5	5	5	5	3	4	1	1	5	5	5	5	3	4	1	5	5	3	5	5	5	5	5	5	1	3	5	3	3	5
2020/03/10 3:35:27 PM GMT+1	YES	3	5	5	4	2	3	3	5	5	4	1	1	Civil Protection	5	1	5	1	3	5	5	5	5	3	4	1	1	5	5	5	5	3	4	1	5	5	3	5	5	5	5	5	5	1	3	5	3	3	5
2020/03/10 3:35:29 PM GMT+1	YES	4	4	5	4	3	4	3	4	4	4	3	2	National Government	4	3	4	3	4	4	4	4	4	4	4	3	3	4	5	5	4	4	4	4	3	4	2	3	1	4	4	4	4	2	3	4	4	4	5
2020/03/10 3:39:17 PM GMT+1	YES	4	4	5	4	5	3	2	5	5	4	1	1	National Government	5	1	5	1	3	4	5	5	5	1	2	3	4	4	5	4	4	3	4	1	2	4	4	2	2	2	4	5	4	3	2	5	2	3	5
2020/03/10 3:39:36 PM GMT+1	YES	5	5	5	5	4	3	2	5	5	4	4	2	Civil Protection	5	2	5	2	2	5	5	5	5	2	3	4	2	3	5	5	5	3	5	1	2	5	2	2	2	5	5	5	3	3	3	5	3	3	5
2020/03/10 3:39:57 PM GMT+1	YES	4	4	5	4	4	3	3	4	4	5	3	1	National Government	5	1	5	2	5	5	5	5	5	2	3	4	3	4	4	4	5	4	4	2	4	5	5	5	5	5	5	5	5	4	2	4	1	4	5
2020/03/10 3:40:32 PM GMT+1	YES	4	5	5	5	4	4	2	4	4	4	2	2	National Government	4	2	5	2	2	5	5	5	5	3	4	2	2	3	4	3	4	4	4	2	4	4	2	2	3	3	4	5	4	3	3	5	3	4	5
2020/03/10 3:41:29 PM GMT+1	YES	5	4	5	3	5	3	1	5	5	4	2	1	National Government	4	2	5	1	4	5	5	5	5	1	2	3	2	5	5	5	5	3	3	2	5	2	2	1	1	1	2	2	4	5	4	4	1	2	4
2020/03/10 3:42:04 PM GMT+1	YES	3	4	5	5	2	3	1	5	5	3	1	1	National Government	5	1	5	1	3	5	5	5	5	2	3	3	1	5	4	5	5	4	4	4	5	5	3	4	3	4	5	5	3	5	4	5	4	4	5
2020/03/10 3:43:19 PM GMT+1	YES	5	5	5	5	5	1	5	5	2	3	4	2	National Government	3	3	3	3	4	5	5	5	5	5	4	3	3	3	3	3	3	3	3	3	3	3	4	3	3	3	3	3	3	3	3	3	3	3	4
2020/03/10 3:44:06 PM GMT+1	YES	3	4	5	5	3	3	2	5	5	3	1	1	National Government	4	3	4	1	3	4	4	4	5	3	4	1	1	5	5	5	5	4	4	3	3	4	4	4	3	4	4	4	2	4	2	4	3	2	4
2020/03/10 3:44:08 PM GMT+1	YES	5	5	5	5	1	5	1	5	5	5	1	1	Civil Protection	5	5	5	1	5	5	5	5	5	5	1	1	5	5	5	5	5	5	5	1	5	5	5	5	5	5	5	5	5	5	5	5	5	5	5
2020/03/10 3:44:16 PM GMT+1	YES	5	5	5	5	2	2	1	5	2	2	1	1	National Government	3	2	4	1	2	5	5	5	4	1	4	1	2	4	3	5	5	3	5	3	2	5	1	1	1	3	5	3	5	2	1	3	1	4	5
2020/03/10 3:44:43 PM GMT+1	YES	4	5	5	5	3	3	1	5	4	3	4	1	National Government	4	3	4	1	4	5	5	5	4	4	4	3	2	4	4	4	4	3	4	3	3	3	3	5	3	3	4	3	3	1	3	4	2	3	4
2020/03/10 3:45:59 PM GMT+1	YES	4	5	5	3	4	3	3	4	4	4	3	2	National Government	5	2	5	2	4	5	5	5	5	3	4	5	2	4	5	4	4	4	3	1	5	3	1	2	2	1	4	4	5	2	1	4	2	4	5
2020/03/10 3:47:05 PM GMT+1	YES	4	3	5	3	5	2	4	5	5	4	3	2	National Government	5	2	5	2	4	5	4	4	4	3	4	3	2	4	5	3	4	4	4	2	4	4	2	1	1	1	5	4	4	1	2	4	1	4	5
2020/03/10 3:47:13 PM GMT+1	YES	5	5	5	1	5	5	3	3	3	1	2	1	National Government	3	2	5	4	5	4	3	3	5	4	5	1	1	5	1	5	5	1	4	1	5	5	2	1	1	1	4	4	5	1	5	1	1	3	5
2020/03/10 3:47:15 PM GMT+1	YES	5	5	5	5	3	4	3	4	3	3	3	2	National Government	5	3	5	1	3	5	5	5	5	2	4	4	3	3	5	5	5	3	4	3	5	5	3	5	3	3	5	1	5	4	3	5	3	3	4
2020/03/10 3:47:31 PM GMT+1	YES	5	5	5	5	1	5	1	5	5	4	3	1	National Government	5	1	5	1	2	5	5	5	5	1	5	3	1	5	5	5	5	5	5	1	1	5	5	1	1	1	5	5	5	1	5	5	1	5	5
2020/03/10 3:47:53 PM GMT+1	YES	5	5	5	5	3	5	1	5	5	5	5	1	Presidency of the Republic	5	3	5	1	3	5	5	5	5	1	4	3	3	5	5	5	5	5	5	5	5	5	5	5	5	5	5	1	5	3	3	4	3	3	5
2020/03/10 3:48:54 PM GMT+1	YES	3	5	4	2	3	4	1	5	5	4	4	1	Other	5	2	4	3	3	3	5	4	5	3	5	2	1	5	5	5	5	2	4	1	2	2	5	3	2	2	4	5	5	1	1	5	1	2	5
2020/03/10 3:49:01 PM GMT+1	YES	3	3	5	3	5	4	2	4	4	2	1	1	National Government	4	4	5	4	2	5	5	5	5	1	3	2	4	5	2	3	2	2	3	1	1	3	2	5	1	1	3	1	5	1	2	4	1	2	5
2020/03/10 3:50:10 PM GMT+1	YES	4	4	5	5	2	4	2	5	5	3	1	1	National Government	4	1	5	1	3	5	5	5	5	4	4	2	1	5	4	5	5	4	5	4	5	5	1	4	4	5	5	4	5	1	1	4	3	4	5
2020/03/10 3:50:38 PM GMT+1	YES	5	5	5	3	3	4	3	5	5	5	2	1	Civil Protection	4	2	4	1	3	5	5	5	5	3	2	1	3	1	3	5	4	4	4	1	3	3	3	3	3	3	3	5	5	1	3	4	2	4	4
2020/03/10 3:50:39 PM GMT+1	YES	4	4	4	4	2	4	2	5	5	4	2	1	National Government	4	1	5	1	3	5	5	5	5	3	4	4	2	4	4	4	4	4	4	3	2	4	3	2	3	3	4	5	3	1	1	3	3	4	5
2020/03/10 3:51:19 PM GMT+1	YES	5	5	5	4	3	5	1	5	5	4	2	2	National Government	5	4	5	1	1	5	5	5	5	3	3	3	3	3	5	5	5	4	5	1	4	5	3	5	5	5	5	5	5	1	2	2	2	4	5
2020/03/10 3:52:08 PM GMT+1	YES	5	5	5	5	1	5	1	5	5	5	1	1	National Government	5	1	5	1	3	5	5	5	5	2	3	3	3	5	2	5	5	5	4	2	2	5	1	1	1	1	5	4	3	4	4	3	1	4	5
2020/03/10 3:52:48 PM GMT+1	YES	1	1	5	1	5	1	5	1	1	1	5	5	National Government	1	5	1	5	3	1	1	1	3	1	3	1	5	5	1	1	1	1	1	1	5	1	5	3	5	5	5	2	2	1	1	5	1	1	1
2020/03/10 3:54:26 PM GMT+1	YES	4	4	4	3	4	2	4	3	3	3	5	4	National Government	3	3	3	2	4	5	5	5	5	3	3	3	4	4	5	5	4	3	4	1	5	4	4	4	2	2	3	5	4	1	3	3	2	4	4
2020/03/10 3:54:43 PM GMT+1	YES	4	4	4	3	5	3	3	3	3	3	3	3	National Government	4	3	4	2	2	5	5	5	5	2	2	2	5	5	3	5	4	4	3	2	2	3	2	2	2	2	4	4	4	1	1	1	1	4	4
2020/03/10 3:54:49 PM GMT+1	YES	3	4	5	5	1	5	1	5	5	5	5	1	National Government	5	1	5	1	5	5	5	5	5	3	5	2	2	5	5	5	5	5	5	1	3	5	5	5	5	5	5	5	5	2	3	5	3	2	5
2020/03/10 3:55:15 PM GMT+1	YES	3	4	5	4	3	3	3	5	5	4	2	2	National Government	4	3	5	2	1	5	5	5	5	2	2	5	3	5	5	5	4	3	4	3	3	3	5	5	5	5	4	5	5	1	5	5	4	2	4
2020/03/10 3:56:23 PM GMT+1	YES	4	4	5	5	2	5	1	5	5	1	1	1	National Government	5	1	5	1	3	5	5	5	5	2	3	2	3	5	1	5	5	4	4	4	3	4	3	3	3	3	4	5	2	4	1	5	1	4	5
2020/03/10 3:56:45 PM GMT+1	YES	5	5	5	4	4	3	2	5	5	4	4	2	National Government	5	2	4	2	4	5	5	5	5	4	4	2	2	3	4	4	4	3	4	2	5	3	3	3	3	3	3	5	5	4	2	2	4	4	4
2020/03/10 3:57:32 PM GMT+1	YES	4	5	4	5	3	4	1	5	5	3	5	1	National Government	5	1	5	1	3	4	5	5	5	3	5	1	1	3	5	5	5	3	5	1	2	5	5	1	3	1	5	5	3	1	5	5	1	4	4
2020/03/10 3:58:46 PM GMT+1	YES	5	5	5	5	4	5	1	5	5	4	1	1	National Government	5	2	5	1	1	5	5	5	5	3	3	1	1	5	5	5	5	5	4	1	5	5	4	3	4	4	5	5	5	1	3	5	3	5	5
2020/03/10 3:58:49 PM GMT+1	YES	5	5	5	5	3	1	2	1	3	1	5	3	National Government	3	3	2	3	1	5	2	2	2	1	2	1	2	3	3	3	3	3	1	3	3	3	3	3	3	3	3	3	3	3	3	3	3	3	3
2020/03/10 4:01:50 PM GMT+1	YES	5	5	4	5	3	3	1	4	4	3	3	1	Civil Protection	5	3	5	2	3	5	5	5	5	3	3	4	1	4	5	5	5	4	4	2	3	4	3	3	4	4	5	5	4	5	3	5	5	4	4
2020/03/10 4:03:06 PM GMT+1	YES	2	4	5	3	4	4	2	5	5	3	2	2	National Government	4	2	5	2	4	5	5	5	5	1	3	4	2	5	4	5	5	3	4	1	4	2	3	1	4	4	4	4	4	2	1	4	4	4	5
2020/03/10 4:03:27 PM GMT+1	YES	3	3	3	4	4	3	3	4	4	4	1	4	Civil Protection	4	4	3	3	3	5	5	5	4	1	5	2	1	5	4	5	5	4	4	1	3	3	3	3	3	3	4	5	3	2	3	2	3	3	4
2020/03/10 4:03:36 PM GMT+1	YES	5	5	2	5	5	3	2	5	5	3	5	1	National Government	5	1	5	1	3	5	5	5	5	4	1	1	3	4	5	5	5	3	4	5	5	4	4	5	1	2	5	1	5	3	1	3	1	2	5
2020/03/10 4:03:53 PM GMT+1	YES	4	4	5	5	3	4	1	5	5	5	1	1	National Government	5	4	5	2	3	5	5	5	5	4	3	3	2	3	4	5	5	5	5	2	4	4	3	4	1	3	5	4	3	3	2	4	3	4	5
2020/03/10 4:05:40 PM GMT+1	YES	5	5	5	4	4	5	1	5	5	4	1	1	National Government	5	1	5	1	4	3	3	3	5	2	3	4	4	5	5	4	3	2	5	1	5	4	4	4	5	3	5	3	3	4	3	5	1	3	5
2020/03/10 4:06:17 PM GMT+1	YES	5	5	5	5	5	3	1	5	5	3	1	1	Civil Protection	4	1	5	1	4	5	5	5	5	2	3	5	2	3	5	5	5	4	4	4	4	5	4	5	3	4	5	4	5	2	1	5	2	3	5
2020/03/10 4:06:52 PM GMT+1	YES	4	4	4	3	5	3	4	4	4	4	3	3	National Government	3	4	3	3	3	5	5	5	5	2	3	3	4	4	3	5	5	3	4	3	4	3	3	3	3	3	4	5	5	3	4	5	4	3	4
2020/03/10 4:07:36 PM GMT+1	YES	5	4	5	5	4	3	3	5	5	5	4	2	National Government	3	3	5	2	5	5	5	5	5	4	4	1	1	5	5	5	4	1	4	2	3	3	2	2	2	3	3	5	4	2	3	5	3	3	4
2020/03/10 4:08:46 PM GMT+1	YES	5	5	5	5	4	4	1	5	5	5	2	1	National Government	5	1	5	1	5	5	5	5	5	4	5	3	1	5	5	5	5	5	4	3	1	5	5	2	2	2	5	5	5	1	1	5	2	4	5
2020/03/10 4:11:25 PM GMT+1	YES	5	5	5	5	3	4	1	5	5	3	3	1	National Government	5	1	5	1	2	5	5	5	5	2	4	4	2	4	4	5	5	4	5	4	3	4	4	4	3	3	4	5	4	2	1	2	1	4	5
2020/03/10 4:12:43 PM GMT+1	YES	2	3	2	3	3	1	5	3	5	1	5	3	National Government	4	2	4	3	2	5	5	5	4	2	4	3	2	5	2	5	1	2	1	4	4	5	5	1	5	5	3	3	5	2	2	5	2	1	5
2020/03/10 4:13:13 PM GMT+1	YES	5	5	5	4	2	3	1	5	5	4	3	1	Civil Protection	5	4	5	1	3	5	5	5	5	2	3	4	3	5	4	4	5	5	4	4	4	5	5	5	5	4	5	5	5	5	2	2	4	4	4
2020/03/10 4:13:15 PM GMT+1	YES	5	5	5	4	2	4	4	5	5	4	4	1	National Government	4	1	5	1	3	5	5	5	5	3	4	4	1	5	2	4	5	3	4	2	5	5	5	3	4	5	5	5	4	1	1	4	3	4	5
2020/03/10 4:14:25 PM GMT+1	YES	4	4	5	5	5	4	1	5	5	4	3	1	National Government	5	1	5	1	3	5	5	5	5	3	3	3	3	4	4	5	5	4	4	2	4	4	4	4	4	4	4	4	4	2	4	4	3	4	5
2020/03/10 4:14:25 PM GMT+1	YES	4	3	3	3	5	2	2	2	3	3	4	4	Civil Protection	3	3	5	3	4	3	3	3	4	2	1	2	5	4	2	4	3	3	3	2	3	3	3	3	3	1	5	3	3	1	4	4	2	2	3
2020/03/10 4:15:00 PM GMT+1	YES	4	4	5	4	3	3	2	5	5	4	2	1	National Government	4	2	5	1	3	3	4	5	5	3	4	3	2	4	4	5	4	3	4	3	3	4	2	2	2	2	4	4	3	4	2	4	2	3	4
2020/03/10 4:15:24 PM GMT+1	YES	3	4	4	4	5	3	4	3	4	4	4	2	Civil Protection	3	1	4	3	5	3	3	3	5	3	3	1	4	5	3	5	4	3	3	1	1	4	3	1	1	5	3	4	5	1	3	5	4	1	5
2020/03/10 4:16:10 PM GMT+1	YES	4	4	5	5	5	3	2	5	5	3	4	1	National Government	5	2	5	2	3	5	5	5	5	2	4	4	2	5	4	4	4	3	4	1	3	3	3	3	3	3	3	1	5	3	1	5	2	2	5
2020/03/10 4:16:19 PM GMT+1	YES	3	3	5	4	5	3	4	5	5	4	1	1	National Government	4	1	5	1	3	4	5	5	5	4	4	2	2	5	5	5	5	3	4	1	4	4	1	1	1	1	4	5	5	3	3	3	3	3	4
2020/03/10 4:17:39 PM GMT+1	YES	4	4	5	5	3	3	4	4	4	3	5	4	National Government	4	3	4	3	1	5	5	5	5	2	2	1	5	2	5	5	5	3	3	5	5	5	5	5	5	5	5	5	5	5	5	5	5	2	2
2020/03/10 4:18:05 PM GMT+1	YES	3	4	5	5	3	1	3	5	4	4	2	2	Civil Protection	3	2	4	3	3	4	4	4	3	2	2	3	1	4	1	5	5	3	4	1	4	2	3	4	4	3	2	4	4	3	1	1	1	2	4
2020/03/10 4:18:09 PM GMT+1	YES	5	5	5	5	3	4	1	5	5	5	1	2	National Government	5	2	5	1	3	5	5	5	5	3	4	2	1	5	5	3	4	3	5	3	3	5	5	5	4	4	4	5	4	3	3	5	1	5	5
2020/03/10 4:19:37 PM GMT+1	YES	3	4	5	4	4	3	2	5	5	4	3	2	National Government	4	3	4	1	3	5	5	5	4	3	4	3	3	2	4	3	4	3	4	4	3	4	2	3	2	3	4	5	5	5	4	3	4	3	4
2020/03/10 4:20:27 PM GMT+1	YES	4	5	5	3	4	2	4	5	5	5	1	1	National Government	3	2	4	1	4	5	5	5	5	3	4	1	1	5	5	4	4	4	5	1	1	5	1	1	1	2	4	5	2	2	1	3	2	3	4
2020/03/10 4:20:40 PM GMT+1	YES	4	4	4	3	5	2	3	4	4	2	5	2	National Government	4	4	5	2	2	4	5	5	5	2	3	3	2	2	4	5	4	4	3	3	2	4	4	5	3	2	5	5	4	2	4	3	2	4	4
2020/03/10 4:20:54 PM GMT+1	YES	5	5	5	5	4	5	2	5	5	5	4	4	National Government	5	5	5	5	4	5	5	5	5	3	5	3	3	5	5	5	5	5	5	3	5	5	5	5	5	5	5	5	2	5	5	5	4	5	5
2020/03/10 4:21:35 PM GMT+1	YES	4	5	5	4	3	3	1	5	5	3	4	1	National Government	5	2	4	1	4	5	5	5	5	2	3	2	1	4	2	5	5	2	3	2	4	2	2	3	3	3	4	5	5	5	5	3	3	3	4
2020/03/10 4:25:18 PM GMT+1	YES	5	5	5	5	1	4	1	5	4	5	1	1	National Government	4	1	5	1	3	5	5	5	5	3	3	2	2	4	4	4	4	4	4	2	4	4	2	2	2	2	4	4	4	1	1	5	1	3	4
2020/03/10 4:28:20 PM GMT+1	YES	5	5	5	4	5	4	1	5	5	4	2	1	Other	4	1	5	1	3	5	5	5	5	3	4	4	2	5	5	5	5	4	5	1	4	4	3	3	1	2	5	4	4	2	3	5	2	3	5
2020/03/10 4:28:54 PM GMT+1	YES	4	4	5	4	4	3	2	4	4	2	1	3	National Government	5	4	5	1	2	5	4	4	5	3	4	3	3	4	5	4	5	2	3	1	4	5	3	4	4	4	4	3	5	2	5	5	3	3	4
2020/03/10 4:30:09 PM GMT+1	YES	5	3	5	5	4	4	1	5	5	4	2	1	National Government	5	2	5	1	4	5	5	5	5	2	2	3	2	3	4	5	3	4	5	2	2	2	4	1	4	4	4	5	5	2	2	4	2	3	5
2020/03/10 4:31:22 PM GMT+1	YES	5	5	5	5	4	3	3	5	5	5	1	5	National Government	5	1	5	2	3	5	5	5	5	3	3	3	3	5	5	5	5	5	3	1	5	3	3	3	3	3	5	5	5	5	3	3	5	3	4
2020/03/10 4:31:28 PM GMT+1	YES	5	5	5	5	2	5	1	5	5	5	1	1	National Government	5	1	5	1	4	5	5	5	5	3	3	5	3	4	5	5	5	4	5	1	1	5	1	1	3	3	4	4	4	4	1	4	3	2	5
2020/03/10 4:31:50 PM GMT+1	YES	5	5	5	5	5	5	5	5	5	5	5	5	National Government	5	5	5	5	5	5	5	5	5	5	5	4	5	5	5	5	5	5	5	5	5	5	5	5	5	5	5	5	5	5	4	5	5	5	5
2020/03/10 4:32:13 PM GMT+1	YES	5	5	5	5	4	4	2	5	5	5	1	1	National Government	5	1	5	1	3	2	4	3	5	3	3	3	2	5	3	5	5	5	4	4	5	3	2	2	1	1	3	3	4	2	1	2	1	2	5
2020/03/10 4:32:25 PM GMT+1	YES	4	4	4	4	3	3	1	4	4	4	2	2	National Government	4	2	4	1	3	4	4	5	5	3	4	5	1	3	4	5	5	4	4	1	1	4	1	1	4	4	4	5	5	1	4	5	2	3	5
2020/03/10 4:33:17 PM GMT+1	YES	4	2	4	4	5	3	3	3	3	3	3	4	National Government	3	3	4	3	3	3	3	3	4	2	3	3	3	3	4	4	3	3	3	3	3	3	3	3	3	2	3	4	3	1	3	3	3	4	3
2020/03/10 4:33:37 PM GMT+1	YES	3	4	4	4	2	2	2	4	4	2	4	2	National Government	3	4	3	1	2	4	4	4	3	2	2	3	4	2	5	4	3	3	3	2	4	4	3	4	3	3	2	5	5	2	2	3	3	3	4
2020/03/10 4:33:58 PM GMT+1	YES	5	5	5	5	1	5	1	5	5	5	1	4	National Government	5	5	5	1	1	5	5	5	5	4	5	4	4	5	5	5	5	5	5	5	5	5	5	5	5	5	5	5	5	1	5	5	3	5	5
2020/03/10 4:33:59 PM GMT+1	YES	4	5	5	5	5	3	3	5	5	5	2	2	Civil Protection	5	2	4	2	4	5	5	5	5	2	2	3	4	5	5	5	5	3	4	1	4	3	3	3	3	3	4	5	5	3	2	5	3	5	5
2020/03/10 4:36:24 PM GMT+1	YES	5	5	5	5	1	4	3	5	5	5	1	1	National Government	5	2	5	1	1	5	5	5	5	1	4	2	3	5	5	5	5	4	5	1	4	3	4	5	4	5	5	5	5	1	5	5	2	4	5
2020/03/10 4:37:54 PM GMT+1	YES	5	5	5	5	2	3	1	5	5	4	1	1	National Government	4	4	5	2	4	5	5	5	5	3	4	2	2	3	3	4	3	3	4	4	4	4	3	5	3	3	4	5	5	5	1	1	3	5	5
2020/03/10 4:38:10 PM GMT+1	YES	5	5	5	3	4	2	3	5	5	3	3	1	National Government	4	1	5	1	3	4	4	4	5	3	4	1	2	5	5	4	5	3	4	1	4	3	1	1	4	4	3	5	2	1	1	1	3	3	3
2020/03/10 4:38:34 PM GMT+1	YES	4	4	5	4	4	3	4	4	3	4	2	2	National Government	4	2	5	1	3	5	5	5	5	3	4	3	2	5	4	5	5	4	4	2	3	4	1	1	2	3	4	5	4	2	3	4	3	3	5
2020/03/10 4:38:40 PM GMT+1	YES	5	5	5	4	3	5	1	5	5	1	2	3	National Government	5	1	5	2	2	4	5	5	5	2	3	5	2	5	1	5	5	4	5	4	4	2	4	5	4	2	4	5	5	1	5	5	1	3	5
2020/03/10 4:41:19 PM GMT+1	YES	5	5	4	5	4	4	3	3	3	4	3	4	National Government	5	5	5	5	1	5	5	5	5	2	3	2	4	5	5	4	5	4	5	3	3	5	3	5	5	5	5	5	5	4	5	5	5	5	5
2020/03/10 4:42:36 PM GMT+1	YES	5	5	5	5	4	4	1	5	5	3	2	4	National Government	5	5	5	1	3	5	5	5	5	3	3	4	5	5	4	5	5	5	4	1	1	5	4	5	3	5	5	5	3	1	5	5	3	4	4
2020/03/10 4:42:46 PM GMT+1	YES	4	4	5	4	5	3	2	5	5	4	1	1	Civil Protection	5	1	4	2	5	5	5	5	5	2	2	4	3	5	5	5	5	4	5	1	4	4	1	1	1	1	5	5	5	1	1	1	3	4	5
2020/03/10 4:43:40 PM GMT+1	YES	5	5	5	5	4	4	2	5	5	4	1	1	municipal authority	4	2	5	1	4	5	5	5	5	1	1	4	1	5	5	5	5	5	5	1	4	5	4	5	5	5	5	5	5	1	3	3	4	3	5
2020/03/10 4:43:41 PM GMT+1	YES	5	5	5	4	3	4	1	5	5	3	3	1	Other	5	3	5	1	3	3	3	3	5	1	3	3	3	5	4	4	4	3	5	3	4	4	4	4	4	3	5	5	5	4	3	5	4	3	4
2020/03/10 4:44:45 PM GMT+1	YES	3	3	3	3	5	1	3	5	5	3	2	4	National Government	3	2	4	3	3	5	5	5	5	3	5	2	1	3	3	4	3	3	3	2	3	3	3	3	1	2	3	5	2	3	2	1	1	3	3
2020/03/10 4:45:09 PM GMT+1	YES	3	4	4	3	4	2	3	5	5	3	3	2	Civil Protection	5	1	5	1	3	5	5	5	5	1	1	1	5	4	5	5	4	3	3	1	2	4	5	5	1	1	5	5	3	5	3	4	3	4	4
2020/03/10 4:46:11 PM GMT+1	YES	4	4	4	4	2	3	3	5	5	4	2	1	National Government	4	2	5	2	3	3	5	4	5	2	5	3	2	5	4	5	5	4	4	3	3	5	4	3	4	3	4	4	3	2	4	4	2	4	5
2020/03/10 4:47:30 PM GMT+1	YES	5	5	5	4	2	5	1	5	5	5	4	1	National Government	5	4	4	1	4	5	5	5	5	4	4	4	1	5	5	5	5	4	5	1	1	5	1	1	4	5	5	3	5	2	2	5	3	3	5
2020/03/10 4:48:09 PM GMT+1	YES	3	4	5	3	5	3	3	5	4	4	4	3	National Government	3	3	3	2	1	4	5	5	5	2	2	2	4	4	4	5	4	3	3	2	4	4	2	3	3	3	4	5	5	4	5	5	4	2	4
2020/03/10 4:50:18 PM GMT+1	YES	3	3	3	3	4	3	4	5	4	3	2	3	Regional Government	3	2	4	2	3	4	4	5	5	3	4	3	2	4	4	5	4	3	3	3	2	3	3	4	4	4	4	4	4	4	3	3	4	3	5
2020/03/10 4:51:25 PM GMT+1	YES	5	5	4	3	5	3	4	5	5	3	5	4	National Government	3	1	5	1	2	5	5	5	5	2	3	4	3	5	3	5	5	3	4	5	1	3	4	4	4	5	4	5	1	1	1	5	1	3	4
2020/03/10 4:51:53 PM GMT+1	YES	5	5	5	5	3	4	1	5	5	5	1	1	National Government	5	1	5	1	3	5	5	5	5	4	4	1	1	5	4	5	5	4	4	1	3	5	5	3	3	4	5	5	4	4	4	5	3	4	5
2020/03/10 4:52:56 PM GMT+1	YES	3	3	5	5	4	5	2	5	5	4	3	2	Civil Protection	4	2	5	1	3	5	5	5	5	3	4	4	2	4	5	5	5	4	4	2	3	4	3	3	2	5	4	5	5	2	3	4	4	4	4
2020/03/10 4:53:41 PM GMT+1	YES	5	5	5	4	2	4	1	5	5	3	1	1	Presidency of the Republic	5	1	5	1	4	4	5	5	5	3	3	4	1	3	4	5	5	4	4	2	5	4	1	5	5	5	5	5	5	1	3	5	2	3	4
2020/03/10 4:54:15 PM GMT+1	YES	5	5	4	5	4	3	2	5	5	4	2	1	National Government	4	2	5	1	4	5	5	5	5	2	3	3	3	5	4	5	5	4	4	2	4	4	2	2	4	5	5	5	5	2	3	5	3	2	4
2020/03/10 4:54:51 PM GMT+1	YES	5	5	5	5	1	4	1	5	5	4	2	1	National Government	5	1	5	1	1	5	5	5	5	3	4	4	2	5	5	5	5	4	5	1	2	5	4	5	5	5	4	4	3	1	4	3	2	5	5
2020/03/10 4:55:10 PM GMT+1	YES	4	5	4	3	5	3	3	4	4	3	3	3	National Government	4	2	4	3	4	4	5	5	5	4	4	4	4	5	4	5	5	3	5	4	4	4	3	3	3	4	4	4	3	2	2	4	4	4	4
2020/03/10 4:55:21 PM GMT+1	YES	4	4	5	3	5	3	3	3	3	4	5	3	Civil Protection	4	1	4	3	3	4	4	4	4	2	3	4	3	5	4	4	5	3	3	2	4	4	4	4	5	5	4	5	5	3	2	3	4	4	5
2020/03/10 4:55:27 PM GMT+1	YES	4	4	5	3	5	3	3	3	3	4	5	3	Civil Protection	4	1	4	3	3	4	4	4	4	2	3	4	3	5	4	4	5	3	3	2	4	4	4	4	5	5	4	5	5	3	2	3	4	4	5
2020/03/10 4:55:36 PM GMT+1	YES	4	4	5	4	4	3	2	4	4	3	5	1	Regional Government	5	2	5	1	3	5	5	5	5	3	4	3	3	5	5	5	5	4	4	4	4	5	4	5	4	4	4	5	5	5	4	5	4	3	5
2020/03/10 4:55:37 PM GMT+1	YES	5	5	5	3	5	2	1	5	5	2	5	1	Civil Protection	4	1	5	1	2	5	5	5	5	1	1	1	5	1	5	5	5	2	4	1	1	3	1	1	1	1	4	5	1	1	1	5	5	3	4
2020/03/10 4:55:56 PM GMT+1	YES	5	5	5	4	5	4	2	5	5	1	3	1	National Government	5	4	5	1	1	5	5	5	5	4	5	4	1	5	4	5	5	4	5	1	5	5	4	4	4	5	5	5	4	3	4	4	4	4	5
2020/03/10 4:56:00 PM GMT+1	YES	4	5	5	4	3	4	2	5	5	4	2	2	National Government	5	1	5	1	4	5	5	5	5	3	3	5	3	4	4	5	5	3	4	1	4	5	3	3	3	3	5	5	2	4	4	4	2	4	5
2020/03/10 4:57:55 PM GMT+1	YES	4	4	5	4	5	4	2	5	5	3	3	2	Civil Protection	4	2	4	4	5	4	4	4	4	3	4	3	1	5	5	4	4	4	4	1	4	4	4	4	4	4	4	3	5	3	3	4	3	2	5
2020/03/10 4:59:05 PM GMT+1	YES	4	4	5	5	4	4	1	5	5	4	3	1	National Government	4	1	5	1	4	5	5	5	5	3	3	4	3	5	5	5	5	4	4	4	4	4	5	5	4	5	5	5	4	3	3	3	3	4	5
2020/03/10 4:59:55 PM GMT+1	YES	5	5	5	5	3	3	1	5	5	3	3	1	National Government	5	2	5	2	3	5	5	5	5	2	3	3	3	5	3	5	5	2	5	1	3	5	3	3	5	5	5	5	5	3	3	3	3	3	5
2020/03/10 5:00:58 PM GMT+1	YES	3	5	5	2	5	3	3	3	4	3	5	3	National Government	4	3	3	4	3	3	4	4	4	2	3	3	4	3	2	4	3	3	3	3	4	3	4	1	3	2	3	5	3	3	1	1	2	3	5
2020/03/10 5:01:47 PM GMT+1	YES	3	3	5	3	5	2	3	5	4	3	2	1	National Government	4	2	4	3	3	4	4	4	5	3	3	4	3	5	4	4	3	3	4	2	5	4	4	2	3	2	4	1	5	1	5	4	1	2	5
2020/03/10 5:02:22 PM GMT+1	YES	5	5	5	5	3	4	1	5	5	5	1	1	National Government	5	5	5	1	3	5	5	5	5	3	3	3	3	4	5	5	5	3	4	1	5	5	3	4	3	3	3	3	5	1	3	3	3	2	5
2020/03/10 5:02:23 PM GMT+1	YES	4	5	5	4	5	3	1	5	5	2	4	3	National Government	4	2	4	1	3	5	5	5	5	3	3	4	2	5	5	5	5	3	4	1	5	5	5	4	4	3	5	5	5	1	1	5	1	4	5
2020/03/10 5:02:28 PM GMT+1	YES	5	5	5	3	4	2	3	4	4	3	1	2	National Government	4	2	4	2	1	5	5	5	5	2	3	2	3	4	5	4	4	4	4	1	5	4	1	4	1	1	4	5	3	1	1	4	3	4	5
2020/03/10 5:03:10 PM GMT+1	YES	5	5	5	5	4	4	2	5	5	4	2	2	National Government	4	4	4	2	4	5	5	5	5	3	3	3	3	5	5	5	5	4	4	3	3	5	5	4	4	4	5	5	4	4	4	5	3	4	4
2020/03/10 5:03:20 PM GMT+1	YES	5	5	5	3	2	3	2	5	5	3	2	1	National Government	4	1	5	1	2	5	5	5	5	3	4	3	3	3	4	3	3	3	4	3	3	3	4	3	2	2	4	5	1	1	2	3	3	4	4
2020/03/10 5:04:05 PM GMT+1	YES	5	5	5	5	3	5	1	5	5	4	3	1	National Government	5	1	5	1	3	5	5	5	5	1	5	5	1	5	5	5	5	4	4	1	4	4	4	5	3	4	5	5	5	1	1	3	3	4	4
2020/03/10 5:05:30 PM GMT+1	YES	4	4	5	4	3	3	1	5	5	4	2	1	Other	5	3	5	2	1	5	5	5	5	3	4	1	1	4	3	5	4	4	5	3	2	4	1	1	2	3	4	4	5	1	3	3	3	4	5
2020/03/10 5:07:07 PM GMT+1	YES	4	4	5	4	3	2	1	4	5	4	3	1	National Government	4	3	4	3	4	5	5	5	4	2	3	3	5	5	3	5	3	3	4	1	4	2	1	1	3	3	3	4	5	2	1	1	2	3	5
2020/03/10 5:07:09 PM GMT+1	YES	5	5	5	3	3	1	5	3	3	2	4	4	Presidency of the Republic	4	5	3	2	1	5	5	5	5	2	2	2	4	5	5	5	5	2	2	3	3	3	2	4	2	4	4	5	5	2	2	4	1	4	4
2020/03/10 5:07:39 PM GMT+1	YES	3	4	5	4	4	2	3	4	4	2	2	4	National Government	4	4	2	1	2	5	5	5	5	2	2	2	4	4	4	2	3	3	3	1	4	5	1	3	1	1	4	4	4	1	4	4	1	3	3
2020/03/10 5:08:59 PM GMT+1	YES	5	5	5	5	3	5	1	5	5	4	5	1	National Government	4	1	4	1	2	3	5	4	5	1	2	5	4	5	4	5	5	3	5	4	5	3	1	1	3	3	3	4	3	2	1	1	3	3	5
2020/03/10 5:13:54 PM GMT+1	YES	3	4	4	3	3	2	2	4	4	3	5	4	National Government	5	2	4	1	3	5	5	5	5	3	3	1	3	4	5	5	4	3	3	2	3	3	5	5	4	5	5	5	5	3	4	5	3	3	4
2020/03/10 5:14:02 PM GMT+1	YES	4	4	5	5	2	4	2	5	5	2	4	1	National Government	4	2	5	1	2	5	5	5	5	2	3	2	4	2	4	5	5	4	4	1	4	4	4	4	4	4	5	5	1	1	1	4	1	4	4
2020/03/10 5:14:08 PM GMT+1	YES	4	4	5	2	4	2	3	5	5	2	5	2	National Government	4	2	4	1	2	4	4	4	3	2	3	2	1	5	5	5	5	4	4	1	4	4	1	1	4	4	4	4	2	1	4	4	3	3	4
2020/03/10 5:15:06 PM GMT+1	YES	4	5	5	4	4	4	3	5	5	4	2	1	Civil Protection	4	1	4	1	4	5	5	5	5	4	4	4	1	4	5	5	5	4	4	3	3	3	4	3	1	3	5	4	3	2	1	1	3	3	4
2020/03/10 5:16:59 PM GMT+1	YES	5	5	5	5	2	5	1	5	5	5	1	1	National Government	5	1	5	1	4	5	5	5	5	3	4	3	2	4	4	5	5	5	4	1	2	5	5	5	5	5	5	5	4	2	5	5	5	4	5
2020/03/10 5:17:21 PM GMT+1	YES	5	5	5	5	1	5	1	5	5	5	4	1	Other	5	1	5	1	3	5	5	5	5	3	3	4	2	5	5	5	5	4	5	4	4	4	4	2	3	3	4	5	5	5	1	4	3	4	5
2020/03/10 5:17:56 PM GMT+1	YES	3	4	5	4	4	2	5	4	4	2	5	4	Civil Protection	4	2	4	1	4	5	5	5	5	2	3	4	2	2	5	5	4	3	2	1	4	3	5	4	5	5	5	2	5	1	2	4	3	1	5
2020/03/10 5:18:16 PM GMT+1	YES	4	4	4	4	5	4	2	5	5	4	4	2	National Government	5	1	5	1	3	4	5	4	5	3	3	4	2	4	5	5	5	4	4	3	4	5	2	2	3	3	4	4	3	4	1	4	4	2	4
2020/03/10 5:18:50 PM GMT+1	YES	2	2	3	3	4	1	4	4	4	2	4	3	Civil Protection	4	3	3	4	1	5	5	5	5	2	3	3	3	4	5	5	3	3	3	3	3	3	3	3	3	3	3	3	2	4	2	3	2	3	3
2020/03/10 5:20:15 PM GMT+1	YES	5	5	4	5	3	4	4	5	5	4	3	5	Regional Government	5	3	4	4	4	5	5	5	5	3	3	3	3	5	5	5	5	5	4	4	4	5	5	5	5	5	5	5	5	1	5	5	2	5	5
2020/03/10 5:20:44 PM GMT+1	YES	4	4	4	5	3	4	2	5	5	4	2	1	National Government	4	2	4	1	4	4	5	5	5	3	4	4	2	4	4	3	4	4	4	3	3	3	2	3	3	4	4	4	4	2	3	4	2	4	4
2020/03/10 5:21:02 PM GMT+1	YES	4	4	5	4	5	2	2	4	4	2	3	3	National Government	4	2	4	1	4	4	4	4	4	2	3	3	4	4	4	4	4	2	3	1	4	4	4	4	2	2	2	2	4	1	2	5	1	2	4
2020/03/10 5:21:26 PM GMT+1	YES	5	5	5	4	3	4	2	5	5	4	3	1	National Government	4	3	4	2	4	5	5	5	5	1	3	2	2	3	4	5	5	4	4	2	3	3	4	3	3	2	3	2	5	1	2	4	1	2	5
2020/03/10 5:23:23 PM GMT+1	YES	3	4	4	4	3	2	3	3	4	2	5	4	National Government	4	3	4	2	5	5	5	5	5	2	3	3	4	4	4	5	4	3	3	4	4	4	3	5	4	4	5	5	5	5	5	5	3	3	5
2020/03/10 5:23:39 PM GMT+1	YES	5	5	5	5	2	4	2	5	5	5	1	1	National Government	5	2	5	1	4	5	5	5	5	4	4	3	2	5	3	5	5	4	5	1	4	5	3	2	4	5	5	3	5	1	4	5	4	2	5
2020/03/10 5:25:37 PM GMT+1	YES	5	5	5	5	4	4	3	5	5	4	3	2	Presidency of the Republic	5	1	5	1	3	5	5	5	4	4	3	3	3	5	5	5	5	4	4	4	2	4	1	1	1	1	4	5	3	4	1	4	4	3	4
2020/03/10 5:27:43 PM GMT+1	YES	4	4	5	2	5	4	2	5	5	5	3	1	National Government	3	2	4	4	4	5	5	5	5	3	2	2	5	5	2	5	3	3	4	1	4	5	1	2	5	5	5	4	5	1	1	4	4	3	5
2020/03/10 5:27:49 PM GMT+1	YES	3	3	2	2	5	1	5	3	4	2	5	4	National Government	3	4	3	2	4	5	5	5	5	1	1	2	4	5	5	5	5	2	2	4	5	5	4	4	2	3	5	1	5	1	4	3	1	1	5
2020/03/10 5:28:11 PM GMT+1	YES	4	5	4	5	3	4	3	5	5	5	4	4	National Government	5	1	5	2	3	4	5	5	5	1	3	4	1	4	5	4	5	2	4	2	1	5	4	5	3	4	5	4	5	4	2	4	2	2	4
2020/03/10 5:29:21 PM GMT+1	YES	4	4	4	4	4	3	2	4	3	3	4	3	National Government	3	2	3	2	3	3	4	2	4	2	2	2	4	5	4	4	4	3	3	2	4	2	4	2	2	2	4	5	2	1	1	2	2	3	3
2020/03/10 5:29:29 PM GMT+1	YES	5	4	4	5	4	4	1	5	5	5	1	1	Presidency of the Republic	4	1	5	1	4	5	5	5	5	3	4	5	2	4	5	5	4	4	4	1	2	4	5	3	3	5	4	5	3	3	3	5	3	3	5
2020/03/10 5:30:09 PM GMT+1	YES	4	4	5	4	4	3	3	5	5	5	2	2	National Government	4	2	4	1	3	4	4	4	5	3	4	5	1	5	3	5	4	4	4	4	3	4	4	4	4	4	4	4	4	1	3	4	3	4	4
2020/03/10 5:32:07 PM GMT+1	YES	5	5	5	4	2	3	1	5	5	5	3	1	National Government	5	3	5	2	5	5	5	5	5	3	3	3	3	5	5	5	5	4	4	3	5	4	1	5	4	4	5	4	5	5	3	3	5	4	5
2020/03/10 5:32:14 PM GMT+1	YES	3	3	4	4	2	3	3	4	4	2	4	2	National Government	3	3	4	3	4	5	5	5	5	3	3	2	3	5	4	5	5	3	3	3	2	4	5	3	3	2	4	4	5	1	2	5	1	3	4
2020/03/10 5:32:48 PM GMT+1	YES	4	4	5	4	3	4	2	5	5	3	4	4	National Government	5	1	5	1	4	5	5	5	5	3	4	4	2	5	5	4	4	4	4	4	5	5	5	5	5	4	4	5	4	3	1	4	4	3	4
2020/03/10 5:33:22 PM GMT+1	YES	4	4	4	5	3	4	1	5	5	4	4	4	Other	4	1	5	1	3	5	5	5	5	3	4	1	3	4	5	5	5	5	4	1	3	3	4	4	4	4	4	5	1	1	1	5	1	4	5
2020/03/10 5:35:05 PM GMT+1	YES	4	5	5	4	4	3	2	5	5	4	4	1	National Government	4	1	5	1	3	5	5	5	5	3	3	1	4	4	4	5	5	3	4	3	3	4	3	3	3	3	4	4	4	3	4	5	3	3	4
2020/03/10 5:35:16 PM GMT+1	YES	4	4	4	3	4	3	3	5	5	3	3	2	National Government	5	1	5	1	3	5	5	5	5	1	2	3	5	5	3	4	4	3	4	3	4	4	1	3	2	3	4	3	4	1	2	3	3	2	4
2020/03/10 5:35:35 PM GMT+1	YES	5	5	5	4	4	3	1	5	5	5	3	2	National Government	5	1	5	2	4	4	5	5	5	3	3	5	2	4	3	5	5	4	4	2	3	5	5	2	4	2	5	5	5	2	1	5	3	3	5
2020/03/10 5:37:43 PM GMT+1	YES	4	4	5	3	5	3	2	5	5	4	3	2	Presidency of the Republic	4	1	5	1	4	4	4	4	4	3	4	2	1	5	4	4	2	3	4	2	2	4	2	3	2	2	5	5	5	2	3	5	4	4	5
2020/03/10 5:37:56 PM GMT+1	YES	5	5	5	4	3	3	2	5	5	5	1	1	National Government	5	3	4	1	3	4	5	5	5	3	4	3	3	3	5	5	5	3	4	2	3	5	3	2	2	2	4	5	5	2	1	3	3	3	4
2020/03/10 5:40:48 PM GMT+1	YES	3	4	5	5	4	2	3	4	4	1	2	4	Presidency of the Republic	3	2	4	1	4	4	4	4	5	4	4	3	2	5	5	5	4	3	3	2	2	3	3	4	3	3	4	4	4	4	2	4	2	4	5
2020/03/10 5:41:44 PM GMT+1	YES	3	4	3	3	5	2	4	4	4	2	3	3	National Government	3	1	3	5	4	4	4	4	4	2	4	3	4	5	3	5	1	4	2	5	3	3	4	4	3	3	4	2	5	2	4	5	3	1	4
2020/03/10 5:45:27 PM GMT+1	YES	5	5	5	4	5	4	1	5	5	4	1	1	National Government	5	1	5	1	2	5	5	5	5	1	4	2	3	5	5	5	5	3	5	1	1	3	1	1	1	1	4	5	2	1	1	2	1	4	4
2020/03/10 5:45:42 PM GMT+1	YES	5	5	5	4	4	3	2	5	5	3	2	1	National Government	4	2	5	2	5	5	5	5	5	3	4	4	2	5	5	4	5	3	4	2	2	5	3	2	1	1	4	5	5	1	1	5	1	4	5
2020/03/10 5:45:57 PM GMT+1	YES	3	3	3	2	4	3	3	3	4	3	4	3	Presidency of the Republic	3	1	3	3	4	2	4	3	3	1	2	4	2	4	4	4	5	3	2	4	2	5	5	4	4	2	3	1	4	1	4	5	2	1	4
2020/03/10 5:46:11 PM GMT+1	YES	5	5	5	4	4	4	2	5	5	3	3	1	Civil Protection	5	1	5	1	4	3	5	5	5	4	5	5	2	5	4	5	4	4	4	1	4	5	5	1	2	2	5	5	5	5	1	4	2	4	5
2020/03/10 5:46:40 PM GMT+1	YES	5	4	5	5	1	4	1	5	5	5	5	1	National Government	5	5	5	1	2	5	5	5	5	3	4	1	4	5	5	5	5	5	5	4	5	5	5	5	5	5	5	5	4	4	2	4	4	5	5
2020/03/10 5:46:54 PM GMT+1	YES	3	4	5	4	5	3	3	5	5	3	1	1	National Government	4	2	4	1	3	5	5	5	5	3	3	2	4	4	4	4	3	3	3	4	4	5	3	1	3	3	3	5	5	5	2	5	2	3	4
2020/03/10 5:49:24 PM GMT+1	YES	4	4	5	3	4	3	4	3	3	4	1	1	National Government	4	1	4	1	2	5	5	5	5	1	2	3	1	5	5	5	5	2	3	2	4	3	2	3	3	3	4	5	3	2	1	2	2	4	4
2020/03/10 5:52:06 PM GMT+1	YES	5	5	5	5	4	5	1	5	5	5	1	1	National Government	5	1	5	1	4	5	5	5	5	3	4	4	3	5	4	5	5	3	5	4	4	5	5	5	5	4	5	4	4	1	1	5	1	1	5
2020/03/10 5:53:57 PM GMT+1	YES	5	5	5	5	2	5	2	5	5	4	1	1	National Government	5	1	5	1	2	5	5	5	5	2	3	2	3	5	5	5	5	3	4	4	4	5	3	1	3	1	5	5	4	2	1	5	3	4	5
2020/03/10 5:54:03 PM GMT+1	YES	5	5	5	5	3	3	4	3	4	5	4	3	National Government	4	3	4	3	2	4	4	5	5	4	3	4	3	4	4	5	5	4	5	4	4	4	1	5	2	4	2	5	5	5	2	2	2	3	4
2020/03/10 5:54:11 PM GMT+1	YES	4	4	5	4	5	3	2	5	4	4	2	3	Civil Protection	3	3	5	2	2	5	5	5	5	2	3	3	3	5	5	5	5	2	4	1	4	5	5	4	2	5	5	5	4	4	2	5	4	3	4
2020/03/10 5:55:34 PM GMT+1	YES	4	4	4	4	3	4	4	5	4	4	1	1	National Government	4	4	4	2	1	5	5	5	4	2	3	3	3	2	4	4	4	4	4	3	3	3	4	3	4	4	4	3	3	1	2	4	1	3	3
2020/03/10 5:57:20 PM GMT+1	YES	4	4	4	3	4	3	3	4	4	3	4	2	National Government	4	2	4	2	4	5	5	5	5	3	3	1	3	4	4	4	4	4	4	3	4	4	2	2	2	2	4	3	5	1	4	4	2	2	5
2020/03/10 5:58:22 PM GMT+1	YES	3	3	3	4	5	1	4	3	2	2	2	3	Other	3	2	3	3	3	4	4	4	5	1	3	2	2	3	4	4	5	2	2	1	2	3	2	2	2	2	3	4	4	2	3	4	1	4	4
2020/03/10 5:58:44 PM GMT+1	YES	5	5	5	3	5	2	1	5	5	2	2	3	National Government	5	4	5	1	1	5	5	5	5	3	4	4	2	5	5	5	5	4	4	1	1	5	5	5	2	5	5	5	5	5	1	5	4	5	5
2020/03/10 6:01:47 PM GMT+1	YES	3	4	4	3	4	3	4	4	4	2	5	2	National Government	4	2	4	2	2	5	5	5	5	2	2	3	4	2	4	4	5	3	4	1	2	3	1	3	1	1	4	2	5	2	1	4	2	2	5
2020/03/10 6:01:50 PM GMT+1	YES	3	2	3	4	4	3	3	4	4	4	2	1	National Government	4	2	4	1	4	4	3	4	4	3	3	3	2	4	4	3	4	4	3	2	4	4	3	3	3	3	4	5	3	4	2	2	3	4	4
2020/03/10 6:01:51 PM GMT+1	YES	4	4	5	3	3	3	1	5	5	5	2	2	Civil Protection	4	2	4	1	3	5	5	5	5	2	3	4	2	5	5	5	5	4	4	1	2	4	4	4	3	3	4	4	5	4	1	4	4	4	5
2020/03/10 6:02:56 PM GMT+1	YES	5	5	4	5	2	3	1	5	5	3	3	4	National Government	5	4	5	1	1	5	5	5	5	2	3	1	3	5	4	5	5	3	4	1	5	5	5	5	5	5	5	5	5	1	5	3	1	3	5
2020/03/10 6:03:40 PM GMT+1	YES	5	5	5	5	3	5	1	5	5	5	2	2	National Government	5	3	5	1	2	5	5	5	5	3	4	5	2	5	5	5	5	4	5	4	4	4	4	4	4	4	4	5	5	4	5	5	4	4	5
2020/03/10 6:06:39 PM GMT+1	YES	5	5	5	5	5	5	2	5	5	5	1	1	Regional Government	5	1	5	1	4	5	5	5	5	2	3	2	2	5	5	5	5	5	4	3	4	5	5	5	5	5	5	2	5	2	5	5	2	2	5
2020/03/10 6:08:11 PM GMT+1	YES	3	5	5	3	3	4	2	5	5	4	3	1	National Government	4	2	5	1	4	5	5	5	5	3	4	3	1	4	3	4	4	3	4	1	1	4	4	4	4	3	3	4	4	2	3	4	3	3	5
2020/03/10 6:09:30 PM GMT+1	YES	4	4	5	3	2	3	3	5	4	3	4	2	National Government	4	3	5	1	3	5	5	5	5	3	3	4	5	2	3	5	5	3	4	1	3	4	5	2	4	4	3	5	5	1	1	5	2	2	5
2020/03/10 6:11:09 PM GMT+1	YES	4	3	5	3	5	3	2	5	5	3	4	3	National Government	3	1	3	4	2	5	5	5	5	2	2	1	4	5	3	5	5	3	3	4	4	5	5	5	3	5	3	5	2	4	2	3	3	2	5
2020/03/10 6:11:14 PM GMT+1	YES	5	5	5	5	3	3	2	5	5	3	4	1	National Government	4	2	4	1	3	5	5	5	4	3	3	2	1	4	4	5	4	4	4	1	1	4	4	4	4	4	4	5	5	3	4	3	2	3	5
2020/03/10 6:12:17 PM GMT+1	YES	5	4	5	4	4	3	2	5	5	3	2	2	National Government	4	1	5	1	3	4	5	5	4	2	4	2	2	4	2	4	4	4	4	2	1	5	3	2	3	4	4	4	3	4	2	3	4	4	4
2020/03/10 6:12:34 PM GMT+1	YES	4	4	5	5	3	2	3	4	4	2	1	3	National Government	4	2	4	2	3	4	4	4	4	1	2	3	4	1	3	2	3	2	3	1	4	2	1	1	1	1	3	5	5	5	1	1	1	3	5
2020/03/10 6:16:57 PM GMT+1	YES	4	4	4	4	4	4	2	4	4	4	1	1	National Government	4	4	4	2	3	5	5	5	5	3	4	1	2	5	5	5	5	4	4	1	4	4	4	4	4	4	4	4	5	1	5	5	2	3	5
2020/03/10 6:18:47 PM GMT+1	YES	5	5	5	4	3	4	3	5	5	2	2	2	National Government	5	2	4	1	4	5	5	5	5	2	3	3	3	5	5	5	4	5	4	2	3	3	4	4	4	4	4	4	1	3	1	5	3	4	5
2020/03/10 6:19:29 PM GMT+1	YES	5	5	5	5	3	4	2	5	5	3	4	1	National Government	5	1	5	1	2	5	5	5	5	2	3	1	3	4	2	5	5	3	4	4	4	5	5	1	1	1	5	5	4	4	5	5	2	3	5
2020/03/10 6:19:44 PM GMT+1	YES	5	4	5	4	4	1	1	4	3	3	5	2	National Government	3	1	5	1	4	5	5	5	5	3	3	1	1	3	5	5	3	2	3	3	3	2	1	3	3	3	3	5	5	2	2	1	3	3	3
2020/03/10 6:20:32 PM GMT+1	YES	5	5	5	5	5	5	5	5	5	4	2	2	National Government	5	4	5	1	2	5	5	5	5	3	4	4	3	5	5	5	5	5	5	4	5	5	5	5	5	5	5	5	5	5	5	5	5	5	5
2020/03/10 6:23:23 PM GMT+1	YES	5	5	5	4	4	4	4	5	4	4	4	2	National Government	3	2	4	1	4	5	5	5	5	3	4	5	3	5	3	4	5	4	4	3	4	4	5	4	4	4	4	5	3	1	1	5	3	3	4
2020/03/10 6:26:45 PM GMT+1	YES	1	1	1	1	1	1	1	1	1	1	1	1	National Government	1	1	1	1	1	1	1	1	1	1	1	1	1	1	1	1	1	1	1	1	1	1	1	1	1	1	1	1	1	1	1	5	1	1	4
2020/03/10 6:29:58 PM GMT+1	YES	4	4	5	5	4	3	2	5	4	3	2	2	National Government	5	1	5	1	4	5	5	5	5	4	5	3	2	5	5	5	5	5	4	3	3	3	3	4	4	4	5	5	5	2	3	2	3	4	5
2020/03/10 6:31:14 PM GMT+1	YES	4	4	4	3	2	4	2	4	4	3	3	2	National Government	4	2	4	1	4	4	4	4	4	2	4	3	2	4	3	5	4	3	4	1	3	4	4	4	2	2	3	3	5	1	1	1	2	3	5
2020/03/10 6:33:11 PM GMT+1	YES	2	2	3	2	5	2	3	4	4	2	3	1	National Government	3	3	3	1	1	4	3	3	5	2	2	1	5	5	4	5	4	3	3	3	5	4	4	5	2	2	5	5	5	2	3	3	1	3	4
2020/03/10 6:36:10 PM GMT+1	YES	3	5	4	5	4	3	3	4	4	3	3	3	National Government	4	3	4	3	3	5	5	5	5	3	3	3	5	3	5	5	5	3	3	3	3	3	3	3	3	3	4	3	5	3	3	3	4	3	3
2020/03/10 6:38:34 PM GMT+1	YES	3	4	5	5	1	3	2	5	5	5	1	1	National Government	5	4	4	1	2	5	5	5	5	2	4	4	2	4	4	5	5	5	5	1	5	5	5	5	5	5	5	5	5	3	1	1	2	5	5
2020/03/10 6:38:40 PM GMT+1	YES	4	5	5	5	4	3	4	5	5	2	5	2	National Government	4	2	5	1	4	4	4	4	4	3	3	1	2	5	5	5	5	4	4	1	3	4	3	2	4	4	4	5	3	3	3	3	3	4	3
2020/03/10 6:39:19 PM GMT+1	YES	4	4	4	4	3	3	2	5	5	5	1	2	municipal authority	5	1	5	1	5	5	5	5	5	3	5	1	1	2	3	5	4	5	4	1	2	3	3	1	2	4	4	5	5	2	1	1	4	4	5
2020/03/10 6:41:50 PM GMT+1	YES	5	5	5	5	3	4	1	5	5	4	2	1	Civil Protection	5	2	5	1	5	5	5	5	5	3	4	4	2	3	5	5	5	2	5	1	5	5	2	2	4	4	5	5	4	2	3	3	3	4	4
2020/03/10 6:41:52 PM GMT+1	YES	4	5	5	4	2	4	1	3	3	5	2	1	National Government	5	2	5	1	2	5	5	5	5	3	4	2	1	5	5	5	5	4	5	5	5	3	3	3	4	4	4	5	4	2	3	5	4	4	5
2020/03/10 6:42:18 PM GMT+1	YES	5	5	5	4	3	4	2	4	4	4	3	1	National Government	5	1	5	1	4	5	5	5	5	4	5	4	2	5	5	5	5	4	4	3	4	3	4	5	4	4	4	4	4	1	3	4	2	3	4
2020/03/10 6:42:44 PM GMT+1	YES	4	4	4	4	4	3	2	4	4	4	1	1	National Government	4	2	4	2	2	5	5	5	5	3	3	4	2	4	2	4	4	4	4	2	4	4	4	4	3	3	4	5	4	2	4	5	2	3	4
2020/03/10 6:44:37 PM GMT+1	YES	5	5	5	5	3	4	2	5	5	5	2	1	National Government	5	1	5	1	3	5	5	5	5	2	4	5	2	5	5	5	5	4	5	3	4	5	4	3	4	4	5	5	3	4	3	5	3	4	5
2020/03/10 6:46:07 PM GMT+1	YES	5	5	5	5	2	4	1	5	5	4	1	1	National Government	5	1	5	1	4	4	5	5	5	3	5	1	5	5	4	5	5	4	5	1	4	4	5	4	4	4	5	5	5	1	5	5	4	3	5
2020/03/10 6:47:29 PM GMT+1	YES	3	2	3	2	5	2	4	5	5	2	1	2	Other	3	4	4	1	5	5	5	5	5	2	3	1	4	5	5	5	4	3	3	3	4	5	5	4	1	1	3	5	3	2	1	2	2	2	3
2020/03/10 6:47:36 PM GMT+1	YES	5	4	4	5	1	3	3	5	5	3	1	1	National Government	5	1	5	1	5	5	5	5	5	4	4	5	1	5	5	5	3	3	3	1	3	1	1	3	4	4	5	5	5	3	1	5	4	4	5
2020/03/10 6:50:20 PM GMT+1	YES	4	4	4	4	2	4	1	5	5	4	2	2	Civil Protection	4	2	3	1	3	5	5	5	5	3	3	3	3	4	4	5	4	2	4	3	2	3	4	4	2	2	4	5	5	3	5	5	2	1	4
2020/03/10 6:50:32 PM GMT+1	YES	4	4	4	4	4	4	2	5	5	3	5	1	Other	5	1	5	1	4	5	5	5	5	3	5	2	1	5	5	5	3	3	4	2	4	3	3	3	3	3	5	5	1	5	1	1	3	2	5
2020/03/10 6:51:09 PM GMT+1	YES	5	5	5	3	2	3	1	5	5	3	1	1	National Government	5	1	5	1	5	5	5	5	5	3	4	1	1	4	5	5	4	3	4	1	4	4	3	3	3	3	4	4	2	3	1	2	1	3	4
2020/03/10 6:52:44 PM GMT+1	YES	5	5	5	5	1	4	1	5	5	5	1	1	National Government	5	1	5	1	5	5	5	5	5	3	4	3	3	4	5	5	5	4	4	1	2	5	5	2	4	4	5	4	5	1	5	5	2	3	4
2020/03/10 6:52:50 PM GMT+1	YES	5	5	5	5	5	2	3	5	5	4	2	3	National Government	5	3	3	3	4	5	5	5	5	3	4	5	3	5	5	5	5	3	4	3	5	5	2	3	3	3	5	5	5	3	5	5	3	4	4
2020/03/10 6:54:06 PM GMT+1	YES	5	5	4	5	2	4	3	4	4	4	2	2	National Government	4	2	4	2	3	3	3	3	3	3	3	4	3	3	3	3	3	3	4	2	2	3	3	2	3	1	3	5	1	1	3	3	2	3	3
2020/03/10 6:54:16 PM GMT+1	YES	5	5	5	3	4	3	1	5	5	3	1	1	Other	4	1	5	1	3	5	5	5	5	3	3	4	3	4	5	4	5	3	4	5	4	5	3	1	1	1	5	5	3	1	3	5	2	3	4
2020/03/10 6:55:17 PM GMT+1	YES	5	5	5	4	2	4	1	5	5	3	2	1	National Government	5	1	5	1	2	5	5	5	5	1	3	4	1	5	5	5	5	4	4	4	2	5	5	3	4	3	5	5	5	1	3	4	2	4	5
2020/03/10 6:56:13 PM GMT+1	YES	3	5	5	5	5	3	5	5	5	3	5	2	National Government	5	1	5	4	5	1	4	3	5	4	3	4	2	5	5	5	1	2	4	1	5	2	5	5	4	4	5	2	3	1	1	4	2	2	3
2020/03/10 6:58:27 PM GMT+1	YES	5	5	5	5	4	4	1	5	5	3	3	2	National Government	5	1	5	1	3	5	5	5	5	3	4	4	2	5	4	5	5	4	5	1	4	5	1	1	1	3	4	5	5	1	1	1	1	4	5
2020/03/10 6:58:43 PM GMT+1	YES	4	5	5	3	3	3	2	5	5	4	3	1	National Government	4	2	5	1	3	5	5	5	5	3	4	2	2	4	4	5	5	3	4	2	4	5	4	1	4	5	4	4	4	4	1	4	3	4	4
2020/03/10 6:58:51 PM GMT+1	YES	5	5	4	4	3	3	3	5	4	3	4	4	National Government	4	1	3	1	3	5	5	5	5	3	3	3	3	5	4	5	4	3	4	4	4	3	1	1	1	3	4	4	1	2	3	3	1	4	4
2020/03/10 6:58:52 PM GMT+1	YES	5	5	5	3	5	1	5	3	4	1	5	5	National Government	3	3	3	3	1	5	5	5	5	1	1	4	2	1	5	1	1	1	1	1	5	5	5	2	1	1	5	5	1	1	1	5	1	4	1
2020/03/10 6:58:53 PM GMT+1	YES	5	4	3	4	3	3	2	4	4	3	2	2	National Government	4	2	5	1	3	4	5	4	4	3	4	2	1	4	4	4	4	3	4	2	3	3	3	2	2	3	4	4	2	3	4	4	3	4	5
2020/03/10 7:00:45 PM GMT+1	YES	5	4	4	5	4	4	3	4	5	5	4	2	National Government	4	2	4	2	3	4	5	5	5	3	3	4	2	5	5	5	5	4	4	2	4	4	2	3	3	3	4	4	4	4	4	4	4	4	5
2020/03/10 7:01:33 PM GMT+1	YES	3	4	4	4	3	2	3	5	5	3	2	2	Presidency of the Republic	4	3	3	3	3	5	5	5	5	3	3	4	2	4	4	4	4	3	4	3	2	4	4	3	3	3	3	5	5	1	1	4	2	3	4
2020/03/10 7:01:56 PM GMT+1	YES	4	4	4	2	3	3	1	4	4	2	3	2	National Government	4	2	4	1	3	5	5	5	5	3	4	2	2	3	3	4	4	3	4	1	3	4	2	2	3	3	2	3	4	3	2	4	3	3	4
2020/03/10 7:02:40 PM GMT+1	YES	5	5	5	5	1	4	1	5	5	3	1	1	Other	4	1	5	1	2	5	5	5	5	3	3	3	3	5	5	5	3	3	5	1	1	4	4	4	2	2	4	3	4	3	3	3	2	4	5
2020/03/10 7:04:58 PM GMT+1	YES	4	4	4	3	3	4	1	4	4	3	4	3	Civil Protection	4	3	4	2	3	5	5	4	5	1	3	3	4	5	3	5	5	4	4	2	4	3	3	3	5	4	3	2	5	2	3	3	2	2	4
2020/03/10 7:06:08 PM GMT+1	YES	4	3	5	5	2	3	2	5	5	3	3	2	National Government	3	2	4	1	1	5	5	5	5	2	4	3	2	2	5	3	3	3	3	3	3	4	4	4	4	4	4	5	5	3	1	4	4	3	3
2020/03/10 7:07:38 PM GMT+1	YES	4	3	4	2	3	1	2	4	4	2	4	3	National Government	3	2	4	1	2	5	5	5	5	2	2	3	2	2	5	5	4	4	4	1	4	4	5	5	5	5	5	5	5	5	1	4	2	3	4
2020/03/10 7:08:05 PM GMT+1	YES	3	5	5	5	4	3	3	5	5	4	4	2	National Government	5	2	5	1	5	4	5	5	5	1	3	4	3	5	4	5	5	2	4	3	4	4	4	2	4	4	4	4	4	5	4	4	5	3	5
2020/03/10 7:11:11 PM GMT+1	YES	4	4	5	5	4	4	1	5	5	4	3	1	National Government	5	2	5	1	4	5	5	5	5	3	3	4	3	5	5	5	5	4	4	1	3	4	4	4	1	3	4	5	5	4	2	5	1	3	5
2020/03/10 7:11:40 PM GMT+1	YES	5	5	5	5	3	4	1	5	5	5	4	1	National Government	4	1	5	1	4	5	5	5	5	2	3	2	1	5	5	5	5	4	4	4	2	4	2	4	2	3	5	5	3	2	1	5	3	4	5
2020/03/10 7:11:40 PM GMT+1	YES	4	4	4	3	5	3	3	5	5	3	3	2	National Government	4	2	4	1	1	5	5	5	5	3	5	4	2	4	5	5	5	3	4	3	3	4	4	4	2	3	2	4	4	4	3	4	3	2	4
2020/03/10 7:12:00 PM GMT+1	YES	4	5	5	4	4	4	2	4	4	3	4	2	Presidency of the Republic	4	3	4	2	2	5	5	5	5	2	2	1	4	3	3	4	4	3	4	3	4	4	5	5	3	3	5	2	4	2	2	4	2	2	5
2020/03/10 7:14:49 PM GMT+1	YES	5	5	5	3	5	2	4	3	3	2	5	3	National Government	3	3	3	3	3	4	4	4	5	2	3	2	5	1	3	4	4	3	3	4	3	5	1	5	1	1	5	4	4	4	1	3	1	3	4
2020/03/10 7:15:04 PM GMT+1	YES	4	4	4	5	3	4	3	5	5	5	2	1	National Government	5	1	5	1	2	5	5	5	5	3	4	1	3	5	5	5	5	3	4	4	4	4	5	1	2	4	4	5	5	1	1	5	2	3	5
2020/03/10 7:16:37 PM GMT+1	YES	5	5	5	4	3	3	2	4	4	4	3	1	National Government	4	2	4	1	3	5	5	5	5	2	4	2	2	4	4	4	5	3	4	4	3	4	4	4	4	3	4	4	5	2	4	5	2	3	5
2020/03/10 7:17:10 PM GMT+1	YES	4	4	5	5	3	4	2	5	5	4	1	1	Civil Protection	5	1	5	2	4	5	5	5	5	2	3	5	2	5	3	5	5	4	4	2	3	3	5	5	5	3	4	2	4	2	2	5	2	2	4
2020/03/10 7:17:36 PM GMT+1	YES	5	4	5	5	4	3	4	5	4	4	4	4	National Government	4	4	5	4	4	5	5	5	5	3	3	3	3	4	5	5	5	4	4	4	4	4	5	5	5	5	5	3	5	3	3	4	3	3	4
2020/03/10 7:18:41 PM GMT+1	YES	4	4	4	3	3	3	3	4	4	4	3	2	National Government	4	3	4	2	4	5	5	5	4	3	4	3	2	3	4	4	4	3	4	2	3	4	3	3	2	4	4	5	5	3	2	3	3	4	5
2020/03/10 7:20:32 PM GMT+1	YES	5	5	5	5	3	5	1	5	5	4	3	1	National Government	4	1	4	1	4	4	5	5	5	2	3	4	2	4	3	5	5	1	4	1	2	4	4	2	4	4	5	3	4	3	3	3	2	2	5
2020/03/10 7:20:48 PM GMT+1	YES	4	4	5	2	4	3	3	4	4	1	5	4	Civil Protection	4	2	4	1	4	5	5	5	5	3	3	1	3	4	5	5	5	2	3	1	4	4	5	1	4	2	3	5	4	3	1	5	1	2	2
2020/03/10 7:21:23 PM GMT+1	YES	4	5	5	4	3	4	1	5	5	4	3	1	National Government	4	3	5	1	2	5	5	5	5	3	3	4	3	5	5	5	5	3	4	3	3	4	3	3	3	4	5	5	4	2	4	5	2	4	4
2020/03/10 7:21:57 PM GMT+1	YES	5	5	5	5	2	4	1	5	5	4	2	1	National Government	5	1	5	1	2	5	5	5	5	4	5	3	1	5	4	5	5	4	5	2	2	5	4	2	2	3	4	2	5	2	1	4	1	3	5
2020/03/10 7:22:18 PM GMT+1	YES	5	5	5	5	4	4	2	5	5	4	1	1	National Government	5	1	5	1	2	5	5	5	5	3	4	3	2	4	5	5	5	4	4	1	4	4	1	1	2	2	4	5	5	2	4	5	3	3	5
2020/03/10 7:22:32 PM GMT+1	YES	4	4	5	4	2	4	1	5	5	4	1	1	Civil Protection	4	1	5	1	4	4	5	5	5	1	3	4	1	5	2	4	3	3	4	3	3	4	2	2	3	3	4	3	4	1	1	2	1	2	4
2020/03/10 7:22:42 PM GMT+1	YES	5	5	4	5	1	3	1	5	5	4	1	1	National Government	5	2	5	1	3	5	5	5	5	3	3	3	2	2	4	3	5	4	5	1	4	3	1	1	1	1	4	4	4	2	1	3	2	3	5
2020/03/10 7:23:16 PM GMT+1	YES	5	5	5	5	4	4	5	5	5	5	1	1	National Government	5	5	5	2	1	5	5	5	5	3	3	3	3	5	5	5	5	4	5	5	5	5	5	5	4	4	5	5	4	1	3	5	4	5	4
2020/03/10 7:23:31 PM GMT+1	YES	5	5	5	4	5	4	1	5	5	4	1	1	National Government	5	4	5	1	4	5	5	5	5	3	4	1	1	5	5	5	5	4	5	2	1	1	1	1	1	1	5	5	5	1	5	5	2	4	5
2020/03/10 7:23:33 PM GMT+1	YES	3	3	4	4	2	3	4	4	3	4	5	2	Civil Protection	3	1	4	2	5	4	5	2	5	2	2	2	4	4	2	5	5	2	3	1	1	4	4	1	5	5	3	5	5	1	1	4	3	1	4
2020/03/10 7:23:42 PM GMT+1	YES	5	5	5	5	3	3	1	5	5	4	2	1	National Government	4	2	5	1	1	5	5	5	5	4	3	4	2	5	5	5	5	4	4	4	2	2	1	1	1	1	1	3	5	2	5	5	2	2	5
2020/03/10 7:25:06 PM GMT+1	YES	3	3	4	4	5	3	3	4	4	3	1	2	Civil Protection	4	1	5	1	4	5	5	5	5	2	2	2	2	4	5	4	2	2	3	1	2	4	1	1	1	1	4	4	5	1	4	5	1	3	4
2020/03/10 7:25:35 PM GMT+1	YES	4	5	4	5	4	4	2	5	5	5	1	1	National Government	4	4	4	2	5	5	5	5	4	4	5	3	1	4	2	5	5	4	5	5	5	5	3	3	3	5	4	1	4	1	1	5	5	1	5
2020/03/10 7:25:59 PM GMT+1	YES	5	5	5	5	2	4	1	5	5	4	2	1	National Government	4	2	4	1	3	5	5	5	5	3	4	3	2	3	4	4	4	3	4	2	2	4	2	3	2	2	4	5	5	1	3	5	2	4	5
2020/03/10 7:26:57 PM GMT+1	YES	4	4	5	4	4	5	2	4	4	5	3	1	National Government	5	2	4	1	5	5	5	5	5	3	5	1	1	4	3	5	5	4	4	1	3	4	5	5	5	5	5	5	5	2	5	5	2	3	5
2020/03/10 7:27:01 PM GMT+1	YES	2	4	1	1	5	3	3	5	4	3	2	2	Civil Protection	2	3	4	1	2	5	5	5	5	2	3	4	3	5	3	5	5	1	3	1	4	4	5	1	3	1	5	2	5	1	4	5	2	1	4
2020/03/10 7:27:39 PM GMT+1	YES	4	5	5	4	3	3	2	4	5	3	4	2	Other	4	3	4	2	5	5	5	5	5	4	3	4	3	4	4	5	5	3	4	4	2	5	4	4	5	5	4	5	5	2	2	5	4	3	4
2020/03/10 7:29:30 PM GMT+1	YES	5	5	5	5	2	4	1	5	5	4	1	2	National Government	5	5	5	1	2	3	5	5	5	3	5	3	3	5	5	5	5	4	4	2	5	4	3	3	2	2	5	5	4	3	4	5	3	4	4
2020/03/10 7:29:40 PM GMT+1	YES	5	5	5	2	5	3	1	3	4	2	1	2	Civil Protection	5	3	5	1	4	5	5	5	5	2	2	5	5	5	5	5	5	3	4	1	1	3	3	3	4	4	4	5	5	2	2	5	3	3	5
2020/03/10 7:29:54 PM GMT+1	YES	4	4	5	4	4	3	1	5	5	4	1	1	National Government	5	1	5	1	3	5	5	5	5	1	3	5	1	1	5	5	5	4	4	4	4	5	5	5	1	1	4	3	5	1	1	4	1	2	5
2020/03/10 7:30:34 PM GMT+1	YES	5	5	5	5	4	5	1	5	5	5	1	1	National Government	5	1	5	1	1	5	5	5	5	5	5	1	5	5	1	5	5	5	5	1	1	1	5	5	5	5	5	1	1	1	1	1	1	1	1
2020/03/10 7:30:38 PM GMT+1	YES	4	4	5	4	4	2	3	5	5	4	2	1	National Government	3	4	4	2	3	5	5	5	5	2	2	2	4	4	4	5	4	3	4	1	1	5	5	3	4	4	3	5	5	2	1	4	3	4	5
2020/03/10 7:31:13 PM GMT+1	YES	5	5	5	5	3	4	2	5	5	3	3	3	National Government	4	4	4	1	4	4	5	5	5	3	3	2	2	4	4	4	5	4	4	1	5	3	4	3	3	3	4	3	3	1	2	3	2	4	5
2020/03/10 7:32:39 PM GMT+1	YES	5	5	5	5	4	3	2	5	5	3	3	2	National Government	4	1	4	1	4	5	5	5	5	3	3	2	3	4	4	4	4	4	5	1	4	2	2	4	3	3	4	5	5	1	2	2	2	4	5
2020/03/10 7:32:40 PM GMT+1	YES	4	5	5	5	5	4	5	5	5	5	4	1	Presidency of the Republic	5	1	5	1	5	5	5	5	5	3	4	5	1	5	5	5	5	3	4	1	5	5	5	5	5	5	5	5	5	1	5	5	5	5	5
2020/03/10 7:32:45 PM GMT+1	YES	2	2	2	2	4	3	2	3	3	1	5	4	National Government	2	2	3	5	5	2	2	2	2	2	3	2	4	2	2	3	3	2	2	4	3	2	2	2	2	4	3	2	5	4	1	1	3	2	4
2020/03/10 7:32:50 PM GMT+1	YES	3	4	5	5	3	4	2	5	5	3	5	1	National Government	4	3	5	2	3	4	5	3	4	1	1	4	3	5	2	5	5	3	4	3	4	4	4	4	3	3	4	2	4	2	2	5	4	1	5
2020/03/10 7:34:10 PM GMT+1	YES	4	4	5	5	3	3	1	5	5	4	2	1	National Government	5	5	5	1	3	5	5	5	5	3	4	4	1	4	4	4	4	4	4	4	4	5	4	5	4	4	4	4	4	3	3	3	3	3	4
2020/03/10 7:36:07 PM GMT+1	YES	5	5	5	3	3	3	3	5	3	3	5	1	National Government	3	5	5	1	5	5	5	5	5	3	4	5	3	5	3	5	5	3	3	1	5	3	3	3	1	1	5	5	5	5	1	1	1	1	3
2020/03/10 7:36:40 PM GMT+1	YES	4	5	5	2	4	3	1	5	3	3	1	1	National Government	5	1	5	1	2	5	5	5	5	1	1	1	5	4	5	3	2	4	4	1	2	2	1	1	1	1	4	4	5	1	3	4	1	3	4
2020/03/10 7:36:47 PM GMT+1	YES	5	3	5	4	3	3	2	5	5	4	1	1	National Government	5	1	5	2	3	5	5	5	5	3	4	5	2	5	3	5	3	4	4	1	4	5	3	5	3	3	5	5	4	5	1	5	4	2	4
2020/03/10 7:37:29 PM GMT+1	YES	4	4	5	3	4	3	3	4	4	3	4	2	National Government	4	3	4	3	2	5	5	5	5	3	3	3	2	4	3	4	4	3	3	4	3	3	2	2	3	3	3	1	4	2	3	4	2	1	5
2020/03/10 7:38:29 PM GMT+1	YES	5	5	5	5	2	4	1	5	5	4	1	1	National Government	5	2	5	1	2	5	5	5	5	3	4	1	1	5	4	5	5	5	4	4	4	4	4	3	1	1	4	3	5	1	4	4	2	2	5
2020/03/10 7:39:07 PM GMT+1	YES	2	2	3	1	5	1	4	3	2	2	4	3	National Government	3	5	2	1	2	4	4	4	3	2	2	2	2	5	3	3	3	3	2	1	5	3	3	1	3	3	3	3	3	1	3	3	1	3	3
2020/03/10 7:40:11 PM GMT+1	YES	5	5	5	5	3	4	1	5	5	4	4	1	National Government	4	2	4	1	2	5	5	5	5	1	3	4	3	2	4	5	5	2	4	1	3	4	1	1	1	3	4	5	5	5	1	5	2	3	4
2020/03/10 7:40:38 PM GMT+1	YES	2	2	2	3	5	1	4	4	5	4	4	4	Civil Protection	3	3	3	4	5	5	5	5	4	3	3	3	5	4	5	4	3	3	2	3	3	3	3	5	5	5	4	3	5	1	5	5	1	1	4
2020/03/10 7:40:42 PM GMT+1	YES	2	2	5	4	5	2	3	5	5	1	4	4	Civil Protection	3	4	4	3	3	5	5	5	5	3	3	4	4	4	5	5	4	4	4	2	4	4	4	4	2	5	4	5	5	3	5	5	3	3	5
2020/03/10 7:41:29 PM GMT+1	YES	4	5	4	5	3	3	1	4	4	4	1	3	National Government	5	2	4	1	1	5	5	5	5	3	3	5	3	5	5	5	5	4	4	2	4	4	4	4	4	4	4	4	4	2	4	5	3	3	5
2020/03/10 7:42:20 PM GMT+1	YES	4	3	5	4	4	3	3	5	5	4	2	2	National Government	4	3	5	1	4	5	5	5	4	3	4	2	1	4	5	4	3	3	4	1	1	5	1	3	2	2	3	3	5	1	1	1	2	3	5
2020/03/10 7:42:28 PM GMT+1	YES	5	5	5	5	4	4	2	5	5	4	1	1	National Government	5	1	5	1	2	5	5	5	5	2	4	2	1	5	4	5	5	4	4	1	3	5	5	1	4	4	4	4	5	5	1	5	2	4	5
2020/03/10 7:43:25 PM GMT+1	YES	5	5	5	5	3	4	1	5	5	5	1	1	Presidency of the Republic	5	1	5	1	1	5	5	5	5	3	4	1	3	4	5	5	5	4	4	3	3	4	1	3	3	3	3	5	5	5	2	3	2	4	5
2020/03/10 7:46:36 PM GMT+1	YES	5	5	5	5	4	4	1	5	5	5	2	1	National Government	5	2	5	1	4	5	5	5	5	3	5	4	3	4	5	4	5	4	5	3	3	5	4	4	4	4	5	5	5	2	3	3	4	4	5
2020/03/10 7:47:23 PM GMT+1	YES	4	5	5	4	3	4	2	4	3	3	1	1	National Government	3	2	3	1	3	5	4	4	5	3	3	3	1	3	3	3	3	4	4	2	3	3	1	2	3	5	3	5	3	1	2	5	1	3	4
2020/03/10 7:47:32 PM GMT+1	YES	3	3	5	4	5	4	2	5	5	3	3	2	National Government	5	1	5	1	3	5	5	5	5	2	4	3	2	4	5	5	3	4	4	4	2	4	1	1	1	3	5	5	5	3	5	5	3	3	4
2020/03/10 7:51:50 PM GMT+1	YES	1	1	4	3	5	1	5	3	2	1	5	3	National Government	1	2	1	4	3	3	3	3	3	2	4	3	2	4	4	5	5	2	1	1	4	3	3	5	3	3	3	3	4	3	1	3	3	2	3
2020/03/10 7:52:42 PM GMT+1	YES	4	5	3	4	3	2	2	5	5	2	3	1	National Government	5	2	4	1	2	5	5	5	5	2	3	4	1	4	5	5	5	2	4	1	3	4	1	1	1	2	5	5	2	1	4	2	3	3	5
2020/03/10 7:53:20 PM GMT+1	YES	5	3	3	3	5	3	3	3	4	3	5	3	Regional Government	3	3	5	3	1	5	5	5	5	3	4	3	3	2	5	5	5	4	3	3	3	3	3	4	4	4	4	4	4	2	3	1	3	3	5
2020/03/10 7:53:40 PM GMT+1	YES	3	4	5	4	4	3	3	5	4	3	2	1	National Government	5	1	5	2	4	4	5	5	5	3	3	3	3	4	3	4	4	4	4	1	3	4	3	2	4	4	4	5	3	4	4	5	4	3	4
2020/03/10 7:55:44 PM GMT+1	YES	2	2	5	4	5	2	3	5	5	3	5	1	National Government	5	1	5	2	2	5	5	5	5	2	2	5	4	1	5	1	1	4	4	1	1	5	5	1	1	1	5	5	2	1	1	5	1	3	5
2020/03/10 7:56:09 PM GMT+1	YES	4	5	4	5	3	4	2	5	5	4	1	1	National Government	5	2	5	2	3	5	5	5	5	4	2	3	2	5	4	5	5	4	5	1	4	5	3	5	5	5	5	5	5	2	5	5	3	4	5
2020/03/10 7:58:20 PM GMT+1	YES	4	5	5	4	3	4	2	5	5	4	3	1	Civil Protection	5	3	5	2	1	5	5	5	4	3	4	2	2	4	5	5	5	4	4	3	3	5	3	3	4	4	4	3	4	4	1	4	3	3	5
2020/03/10 8:01:47 PM GMT+1	YES	3	4	4	5	4	3	4	5	5	3	3	2	Civil Protection	4	2	5	2	4	5	5	5	4	3	3	1	1	5	5	5	5	4	4	1	4	5	5	5	5	2	4	3	5	2	5	5	1	2	5
2020/03/10 8:02:24 PM GMT+1	YES	4	5	4	4	3	4	2	4	4	5	3	3	National Government	4	3	4	2	5	5	5	5	5	4	5	2	1	5	2	5	5	4	4	2	1	5	5	5	5	5	5	5	5	2	2	5	4	3	5
2020/03/10 8:04:57 PM GMT+1	YES	4	4	4	4	3	4	2	4	4	3	2	2	National Government	4	2	4	2	3	4	4	4	4	3	4	3	2	4	4	4	4	4	4	3	3	3	3	3	3	3	3	4	2	4	3	4	2	4	4
2020/03/10 8:06:01 PM GMT+1	YES	4	5	5	4	5	3	3	5	5	4	2	1	National Government	3	1	5	1	3	3	3	5	4	3	1	1	4	5	5	4	3	3	4	2	2	2	2	2	3	2	4	5	5	2	2	4	1	2	4
2020/03/10 8:08:24 PM GMT+1	YES	4	4	4	4	3	4	1	4	4	4	2	2	National Government	4	2	5	1	1	5	5	5	5	3	3	3	3	5	5	5	5	5	4	2	4	3	3	3	3	3	3	4	4	3	2	4	2	3	3
2020/03/10 8:11:32 PM GMT+1	YES	4	5	5	3	2	2	1	4	4	3	4	3	Other	4	2	5	2	5	5	5	5	5	2	3	3	4	4	5	4	5	4	4	1	3	5	2	2	1	3	5	5	2	1	4	5	2	3	4
2020/03/10 8:13:21 PM GMT+1	YES	4	4	5	5	3	3	4	5	5	4	3	3	National Government	5	2	5	2	1	5	5	5	5	4	3	2	3	5	5	5	5	5	5	1	4	5	1	5	4	5	5	5	3	3	5	5	3	4	5
2020/03/10 8:15:42 PM GMT+1	YES	4	4	4	5	3	3	1	4	2	4	2	2	National Government	4	2	5	2	4	5	5	5	5	3	5	2	3	3	3	1	2	3	4	3	3	4	2	4	2	2	4	5	5	1	2	3	3	3	4
2020/03/10 8:15:46 PM GMT+1	YES	4	4	4	5	3	3	1	4	2	4	2	2	National Government	4	2	5	2	4	5	5	5	5	3	5	2	3	3	3	1	2	3	4	3	3	4	2	4	2	2	4	5	5	1	2	3	3	3	4
2020/03/10 8:15:47 PM GMT+1	YES	3	3	5	4	5	3	4	5	5	3	4	2	National Government	4	3	4	1	5	5	5	5	5	3	4	2	1	4	4	3	3	3	4	1	3	3	4	4	3	3	4	5	5	5	1	4	3	4	5
2020/03/10 8:15:55 PM GMT+1	YES	5	5	5	5	1	4	1	5	5	5	3	1	National Government	5	1	5	1	3	5	5	5	5	3	4	5	3	2	4	5	5	5	5	1	1	5	1	1	3	3	5	5	5	2	4	5	5	4	5
2020/03/10 8:16:11 PM GMT+1	YES	2	2	4	3	5	2	4	4	4	3	4	3	National Government	3	2	4	2	3	5	5	5	5	3	3	1	4	4	2	5	4	2	3	1	2	2	1	3	3	3	3	2	4	1	5	5	3	1	4
2020/03/10 8:17:27 PM GMT+1	YES	5	4	5	5	3	4	1	5	5	4	2	1	National Government	5	1	5	1	3	5	5	5	5	3	5	3	2	5	5	3	4	4	4	2	4	4	5	5	5	4	5	4	5	2	1	5	2	3	5
2020/03/10 8:17:41 PM GMT+1	YES	4	4	5	4	4	3	1	5	5	4	4	2	National Government	5	2	5	1	2	5	5	5	5	3	3	2	3	3	4	4	5	4	4	1	2	5	3	3	2	2	5	5	4	3	3	3	3	3	4
2020/03/10 8:19:07 PM GMT+1	YES	5	5	5	5	3	5	1	5	5	5	5	1	National Government	5	1	5	1	3	5	5	5	5	3	4	5	1	1	5	5	5	5	5	1	5	5	5	1	3	3	5	5	5	1	1	5	2	4	5
2020/03/10 8:20:02 PM GMT+1	YES	5	5	5	5	3	3	4	5	5	5	1	1	National Government	5	3	5	1	3	5	5	5	5	3	4	2	2	4	4	4	5	4	5	2	5	3	3	3	2	2	5	5	5	1	1	4	1	1	5
2020/03/10 8:20:57 PM GMT+1	YES	3	3	3	2	5	5	5	4	3	4	3	5	National Government	4	4	2	4	3	5	5	5	5	4	3	4	4	4	1	4	3	3	4	4	3	3	2	3	2	2	2	4	4	4	2	5	3	3	2
2020/03/10 8:21:32 PM GMT+1	YES	2	2	5	1	5	1	4	2	3	1	5	5	Other	4	1	5	2	5	5	5	5	5	2	2	2	5	1	5	2	1	1	2	5	5	4	5	5	5	2	4	2	5	1	4	5	2	2	5
2020/03/10 8:24:55 PM GMT+1	YES	5	5	5	5	4	4	1	5	5	5	5	1	Presidency of the Republic	5	5	5	1	4	5	5	5	5	4	4	1	4	1	5	5	5	5	5	1	1	5	5	5	5	5	5	5	5	1	5	5	1	2	4
2020/03/10 8:27:48 PM GMT+1	YES	5	5	5	5	2	4	1	5	5	4	4	2	National Government	4	4	4	2	2	5	5	5	5	3	3	3	2	5	5	5	4	4	4	2	3	3	3	3	3	3	3	5	5	5	3	3	3	3	3
2020/03/10 8:28:10 PM GMT+1	YES	4	4	5	5	3	5	1	5	5	5	3	3	National Government	5	2	5	1	4	5	5	5	5	3	5	3	1	3	4	5	5	4	4	3	3	5	3	3	3	3	3	5	3	3	1	3	3	4	5
2020/03/10 8:29:41 PM GMT+1	YES	5	4	4	5	4	4	1	5	5	4	2	1	National Government	5	4	4	1	3	3	3	3	5	3	5	1	1	3	5	3	4	4	4	3	4	4	5	4	4	3	4	5	4	2	2	3	3	4	5
2020/03/10 8:30:26 PM GMT+1	YES	5	5	5	5	3	3	4	5	5	5	1	1	National Government	5	1	5	1	4	5	5	5	5	4	4	1	1	3	5	5	5	3	4	1	4	4	1	1	1	1	5	5	2	2	1	1	4	5	5
2020/03/10 8:35:10 PM GMT+1	YES	5	5	5	5	1	4	1	5	5	4	2	1	National Government	4	1	5	1	3	5	5	5	4	2	4	5	1	4	2	4	5	4	5	1	1	5	4	2	2	2	4	5	5	4	5	5	1	3	4
2020/03/10 8:37:12 PM GMT+1	YES	4	4	5	3	3	3	4	4	4	4	4	2	National Government	4	4	4	1	3	5	5	5	5	3	4	2	3	3	5	4	4	3	3	4	4	4	2	1	4	4	3	5	1	1	3	1	2	4	4
2020/03/10 8:39:44 PM GMT+1	YES	2	3	3	2	5	2	5	3	4	2	4	4	Civil Protection	3	4	2	4	1	5	5	5	5	2	3	2	4	5	5	5	3	1	2	1	4	3	1	1	1	1	5	4	4	2	4	5	3	3	4
2020/03/10 8:42:53 PM GMT+1	YES	4	5	5	4	3	3	2	5	5	4	2	1	National Government	4	4	5	1	2	5	5	5	5	3	4	2	2	3	4	5	4	4	4	1	4	4	2	1	1	1	4	5	1	5	1	4	3	5	5
2020/03/10 8:45:43 PM GMT+1	YES	5	5	5	4	4	5	1	4	5	4	2	2	Civil Protection	5	4	4	1	4	5	5	5	5	3	4	3	4	5	3	5	5	5	5	2	4	4	3	3	4	4	5	5	1	4	1	3	4	4	5
2020/03/10 8:46:24 PM GMT+1	YES	5	5	5	5	5	3	1	4	4	3	4	3	National Government	4	1	4	3	5	4	5	4	5	2	3	4	2	4	3	4	4	2	4	2	3	4	2	1	2	3	5	3	5	2	1	4	2	3	5
2020/03/10 8:46:54 PM GMT+1	YES	4	4	3	3	4	3	2	4	4	4	2	2	Presidency of the Republic	4	3	4	1	3	5	5	5	5	3	3	3	2	4	5	5	5	2	4	1	2	4	4	4	4	4	4	4	4	1	3	4	2	4	4
2020/03/10 8:47:22 PM GMT+1	YES	2	2	5	2	5	1	5	3	2	1	5	3	Civil Protection	5	2	5	1	3	5	5	5	5	1	3	3	5	5	5	5	5	1	1	1	3	3	5	5	5	5	5	4	5	1	1	1	1	1	3
2020/03/10 8:48:20 PM GMT+1	YES	5	5	5	4	3	3	2	5	5	3	2	2	National Government	5	1	5	1	1	5	5	5	5	2	3	4	3	3	4	3	3	4	4	2	4	3	2	2	3	3	4	4	4	2	1	4	1	4	5
2020/03/10 8:49:33 PM GMT+1	YES	4	5	3	4	4	3	3	4	4	4	2	3	Regional Government	4	2	4	1	5	4	4	4	4	2	4	4	2	3	2	4	4	4	4	1	1	4	2	2	1	4	3	4	5	1	3	5	3	4	4
2020/03/10 8:49:35 PM GMT+1	YES	4	3	5	3	5	3	3	4	4	4	4	2	Civil Protection	4	2	4	3	3	3	4	4	4	1	4	2	2	3	4	4	4	4	4	3	4	4	4	4	4	4	4	4	3	1	2	4	2	3	5
2020/03/10 8:49:48 PM GMT+1	YES	4	4	5	3	4	3	3	5	5	3	4	2	National Government	3	2	4	2	4	4	4	4	5	3	3	3	2	5	4	5	5	3	3	4	4	2	1	3	1	4	4	5	4	2	2	3	2	3	4
2020/03/10 8:54:17 PM GMT+1	YES	4	4	5	3	4	2	2	5	4	2	3	2	National Government	4	2	4	1	4	4	5	5	5	1	1	5	2	4	5	5	5	4	4	1	4	5	5	5	3	3	2	5	2	3	5	3	5	2	5
2020/03/10 8:54:19 PM GMT+1	YES	5	5	5	5	3	3	1	4	4	4	2	2	National Government	5	2	5	1	1	5	5	5	5	2	1	1	4	4	4	5	5	3	5	2	2	4	1	4	2	3	5	5	3	5	5	5	1	4	4
2020/03/10 8:54:59 PM GMT+1	YES	5	5	5	4	4	5	1	5	5	5	2	1	National Government	5	1	5	1	4	5	5	5	5	3	4	2	1	3	5	5	3	4	5	4	5	5	2	5	3	3	4	3	5	5	1	3	3	3	5
2020/03/10 8:55:06 PM GMT+1	YES	5	5	5	5	2	5	1	5	5	4	1	1	National Government	5	1	5	1	1	5	5	5	5	3	3	3	2	2	5	3	3	5	5	3	4	3	4	4	2	2	2	3	5	1	4	5	1	4	5
2020/03/10 8:57:38 PM GMT+1	YES	4	4	4	5	5	4	1	5	5	4	3	3	National Government	5	3	5	1	4	5	5	5	5	3	3	5	1	5	5	4	5	4	5	1	4	5	5	5	3	3	5	5	5	1	1	5	3	4	5
2020/03/10 8:58:02 PM GMT+1	YES	4	3	4	3	4	4	1	5	5	4	5	2	Civil Protection	5	2	4	3	4	5	5	5	5	2	4	1	2	5	3	4	4	4	4	3	3	4	3	5	4	3	3	5	2	3	2	3	3	4	5
2020/03/10 8:59:26 PM GMT+1	YES	4	4	5	4	2	4	1	5	5	4	1	1	National Government	4	1	5	1	3	5	5	5	5	2	3	3	2	3	4	4	4	4	4	1	5	5	3	4	4	4	4	4	5	2	5	5	2	3	4
2020/03/10 8:59:54 PM GMT+1	YES	3	5	5	3	5	2	4	4	4	1	5	3	National Government	4	2	2	5	2	5	5	5	5	1	1	3	1	5	5	5	5	1	3	1	1	5	5	1	1	1	3	2	5	1	3	5	1	1	3
2020/03/10 9:00:11 PM GMT+1	YES	4	4	5	4	5	4	2	5	5	4	1	5	National Government	4	1	5	1	3	5	5	5	5	3	3	4	2	5	4	4	4	4	4	4	2	3	1	1	1	3	4	4	5	3	1	1	2	2	4
2020/03/10 9:00:58 PM GMT+1	YES	3	3	5	4	2	1	3	5	5	4	4	3	National Government	3	3	3	2	5	5	5	5	5	1	1	1	5	5	5	5	5	3	4	2	5	5	2	3	4	4	5	5	5	4	2	2	3	5	5
2020/03/10 9:01:41 PM GMT+1	YES	5	5	5	5	4	4	1	5	5	5	3	2	National Government	5	5	5	1	2	5	5	5	5	4	4	4	1	5	5	5	5	4	5	1	3	5	4	5	4	4	4	5	5	5	5	5	5	4	4
2020/03/10 9:02:51 PM GMT+1	YES	1	1	5	3	5	1	5	2	2	4	5	4	National Government	3	3	4	3	3	4	4	3	4	2	2	2	3	3	4	4	4	3	3	5	5	4	3	5	1	1	3	5	5	3	2	1	1	3	5
2020/03/10 9:02:58 PM GMT+1	YES	4	5	5	5	2	4	2	5	5	4	1	1	National Government	5	1	5	1	4	4	5	5	5	3	4	2	1	5	5	5	5	4	4	3	2	4	3	2	4	4	4	5	5	3	3	5	2	4	5
2020/03/10 9:03:19 PM GMT+1	YES	5	5	5	5	1	5	1	5	1	1	1	1	National Government	5	1	5	1	1	5	5	5	5	3	4	2	1	3	5	2	5	4	5	1	4	5	1	1	4	5	5	4	2	4	1	5	3	4	5
2020/03/10 9:08:33 PM GMT+1	YES	4	3	4	5	4	3	2	4	4	4	3	1	National Government	3	3	2	4	5	4	4	4	4	3	3	2	3	4	4	3	2	2	3	2	4	3	4	4	2	1	4	4	4	2	4	4	2	3	4
2020/03/10 9:10:32 PM GMT+1	YES	2	2	2	3	5	1	4	2	2	2	4	4	Civil Protection	3	1	4	1	2	5	5	5	5	1	3	3	4	5	5	5	3	1	2	5	2	3	4	3	4	4	3	5	3	2	3	3	2	4	4
2020/03/10 9:11:02 PM GMT+1	YES	5	5	5	5	4	5	5	5	5	5	2	2	National Government	5	5	5	1	4	5	5	5	5	4	5	5	3	5	5	5	5	4	4	4	5	5	4	5	4	5	5	5	5	5	3	3	3	4	5
2020/03/10 9:13:15 PM GMT+1	YES	3	3	3	2	4	3	2	3	2	2	3	4	National Government	4	2	4	2	2	5	5	5	5	1	2	3	4	4	4	4	4	2	3	2	3	4	3	4	3	3	4	5	5	4	4	4	3	3	4
2020/03/10 9:13:24 PM GMT+1	YES	3	3	3	2	4	3	2	3	2	2	3	4	National Government	4	2	4	2	2	5	5	5	5	1	2	3	4	4	4	4	4	2	3	2	3	4	3	4	3	3	4	5	5	4	4	4	3	3	4
2020/03/10 9:13:49 PM GMT+1	YES	3	3	3	2	4	3	2	3	2	2	3	4	National Government	4	2	4	2	2	5	5	5	5	1	2	3	4	4	4	4	4	2	3	2	3	4	3	4	3	3	4	5	5	4	4	4	3	3	4
2020/03/10 9:14:32 PM GMT+1	YES	5	5	5	5	3	4	2	5	5	5	2	2	National Government	5	1	5	1	3	5	5	5	5	4	5	2	1	5	4	5	5	5	5	1	2	2	4	3	4	4	4	4	4	4	3	4	4	4	4
2020/03/10 9:16:41 PM GMT+1	YES	4	3	5	4	5	3	3	5	5	3	3	2	National Government	3	1	5	1	3	5	5	5	5	3	3	4	3	4	2	5	4	3	3	1	3	2	3	3	3	3	3	4	2	5	2	3	4	2	4
2020/03/10 9:17:28 PM GMT+1	YES	5	5	5	5	4	3	2	5	5	4	1	1	National Government	5	3	5	1	3	5	5	5	5	3	3	4	4	5	4	5	4	4	4	4	3	4	1	3	2	2	4	4	5	1	4	5	1	3	5
2020/03/10 9:17:33 PM GMT+1	YES	5	5	5	5	3	3	2	4	4	4	1	1	National Government	4	1	5	1	2	5	5	5	5	3	4	4	4	4	4	4	4	3	4	3	3	3	4	4	4	4	4	4	4	4	2	5	4	3	5
2020/03/10 9:18:19 PM GMT+1	YES	4	4	5	5	1	5	3	5	5	5	1	1	National Government	5	5	5	3	3	5	5	5	5	3	5	5	3	5	5	5	5	5	5	2	3	5	5	5	5	5	5	5	3	5	2	5	2	3	5
2020/03/10 9:19:51 PM GMT+1	YES	4	5	5	5	5	5	1	5	5	5	1	1	Civil Protection	5	1	5	1	4	5	5	5	5	3	3	3	1	5	3	5	5	5	5	5	5	5	5	5	5	5	5	5	5	1	1	5	1	5	5
2020/03/10 9:22:19 PM GMT+1	YES	4	4	5	5	3	3	2	5	5	3	1	1	National Government	5	3	5	1	5	4	5	5	5	3	3	2	1	4	3	5	5	4	4	3	3	4	5	5	4	3	4	2	4	1	4	4	3	3	4
2020/03/10 9:22:21 PM GMT+1	YES	3	4	3	4	5	3	2	4	5	4	1	4	National Government	3	2	4	2	3	5	5	5	5	4	5	4	2	5	4	5	5	4	4	1	4	3	3	3	3	3	4	5	5	1	1	3	1	3	4
2020/03/10 9:23:40 PM GMT+1	YES	4	4	4	3	5	2	3	4	4	2	5	1	National Government	4	1	5	3	4	5	5	5	5	1	2	4	4	3	5	5	4	4	3	4	4	4	4	5	4	5	5	3	4	2	3	3	3	1	4
2020/03/10 9:26:30 PM GMT+1	YES	5	5	5	4	5	4	2	5	5	4	5	1	National Government	4	1	5	1	3	5	5	5	5	2	3	5	3	5	5	5	5	3	4	2	3	5	5	5	5	5	4	5	5	5	2	2	2	3	3
2020/03/10 9:26:48 PM GMT+1	YES	5	5	5	3	4	2	4	3	3	2	5	4	National Government	4	3	4	1	2	4	5	5	5	3	4	3	2	4	5	5	3	2	3	4	4	3	5	1	4	3	4	3	4	1	5	5	2	3	4
2020/03/10 9:27:50 PM GMT+1	YES	4	4	5	4	4	3	2	4	4	4	2	2	National Government	4	2	5	2	4	5	5	5	5	3	4	3	2	5	2	5	4	3	4	1	1	4	2	4	4	4	5	5	5	1	2	2	1	4	5
2020/03/10 9:28:50 PM GMT+1	YES	2	2	5	1	5	1	5	2	2	1	5	5	National Government	2	5	1	1	2	5	5	5	5	1	1	1	5	2	5	3	5	1	2	3	4	4	5	5	5	5	5	2	5	4	4	5	1	1	5
2020/03/10 9:29:14 PM GMT+1	YES	5	5	5	4	3	4	1	5	5	3	4	1	Civil Protection	5	3	5	1	2	5	5	5	5	2	3	3	3	5	5	5	5	4	5	2	4	4	5	5	4	5	5	5	5	5	5	3	3	4	4
2020/03/10 9:30:16 PM GMT+1	YES	3	4	5	3	4	2	3	5	5	3	1	3	National Government	4	1	5	1	2	5	5	5	5	3	4	1	2	5	5	5	5	4	4	3	3	3	5	5	1	1	5	5	5	1	1	5	1	3	4
2020/03/10 9:33:56 PM GMT+1	YES	3	4	4	3	5	2	3	4	4	1	3	3	Civil Protection	4	2	4	4	5	2	3	3	5	1	4	4	4	5	1	5	4	1	3	5	4	5	4	2	2	2	4	5	5	3	1	2	2	3	3
2020/03/10 9:35:15 PM GMT+1	YES	5	5	5	5	1	5	1	5	5	5	1	1	National Government	5	5	5	1	2	5	5	5	5	4	4	1	4	5	4	5	5	5	5	1	4	5	1	2	2	2	5	5	5	5	3	2	2	4	5
2020/03/10 9:35:23 PM GMT+1	YES	3	4	4	4	5	3	3	4	4	3	2	3	Civil Protection	3	3	4	2	4	5	5	5	4	2	3	2	4	5	5	5	4	2	3	2	4	3	2	3	2	2	3	4	4	2	3	4	2	4	4
2020/03/10 9:37:26 PM GMT+1	YES	5	5	5	5	5	2	1	5	5	4	1	2	National Government	5	4	4	3	2	5	5	5	5	3	2	4	2	5	3	5	5	4	5	2	2	5	3	4	4	4	3	4	3	4	2	4	2	3	5
2020/03/10 9:39:27 PM GMT+1	YES	3	3	2	3	5	4	4	3	3	2	4	3	Civil Protection	3	2	3	4	2	3	3	3	5	1	2	2	5	5	3	3	5	3	3	2	3	3	1	2	1	1	3	2	3	2	2	4	1	2	3
2020/03/10 9:39:55 PM GMT+1	YES	5	5	5	5	4	4	2	5	5	4	2	1	National Government	4	1	5	2	4	4	5	4	5	3	4	2	1	5	5	5	5	4	4	3	4	3	3	2	3	3	3	5	1	1	1	4	2	3	4
2020/03/10 9:41:35 PM GMT+1	YES	3	5	5	4	3	4	1	5	5	4	2	1	National Government	4	3	5	2	4	5	5	5	5	4	4	3	3	3	5	5	5	4	4	1	2	4	2	5	3	4	5	5	5	3	4	5	3	4	5
2020/03/10 9:45:13 PM GMT+1	YES	5	5	5	5	3	3	1	5	5	5	1	1	National Government	5	3	5	3	1	5	5	5	5	4	3	2	3	5	5	5	5	2	3	1	5	5	1	1	1	1	5	5	5	1	5	5	1	4	5
2020/03/10 9:47:08 PM GMT+1	YES	4	5	5	5	3	4	1	5	5	4	1	2	National Government	4	2	4	1	3	5	5	5	5	3	3	1	1	4	4	4	4	3	4	1	2	4	4	4	2	3	4	5	5	2	5	5	1	3	5
2020/03/10 9:47:12 PM GMT+1	YES	3	2	2	1	4	2	4	3	3	4	2	3	National Government	3	3	2	1	1	4	4	4	5	1	2	3	4	5	4	3	2	2	3	1	5	4	2	1	1	1	3	5	4	1	3	5	1	3	4
2020/03/10 9:47:25 PM GMT+1	YES	2	3	4	3	3	2	4	4	4	2	4	3	National Government	2	3	4	2	4	3	4	3	3	2	3	4	3	4	4	4	3	3	3	3	4	4	3	3	3	3	2	3	3	2	1	2	1	2	3
2020/03/10 9:47:31 PM GMT+1	YES	4	5	5	3	5	4	2	5	5	4	3	2	National Government	4	2	4	1	4	5	5	5	5	3	4	2	1	5	3	5	4	4	4	1	3	4	4	1	2	2	4	2	5	1	2	3	1	1	4
2020/03/10 9:47:34 PM GMT+1	YES	5	5	5	5	4	4	1	5	5	4	3	1	National Government	5	1	5	1	2	5	5	5	5	3	4	3	3	4	4	5	5	4	5	4	4	4	4	3	3	3	5	5	5	2	3	5	4	4	5
2020/03/10 9:47:34 PM GMT+1	YES	4	4	4	2	5	2	4	4	4	3	5	3	Presidency of the Republic	4	3	4	3	4	4	4	4	3	2	4	4	3	5	5	5	4	3	3	5	5	3	2	4	3	3	3	5	3	3	1	3	1	4	5
2020/03/10 9:47:36 PM GMT+1	YES	3	2	3	4	2	2	2	3	3	2	3	3	National Government	3	3	4	3	2	5	5	5	5	3	3	3	3	3	3	5	3	4	3	3	3	3	3	5	2	4	4	4	2	2	1	3	4	3	3
2020/03/10 9:48:28 PM GMT+1	YES	4	3	5	4	4	3	3	5	5	4	2	2	National Government	4	2	4	1	3	3	5	4	5	4	5	2	2	4	5	4	4	3	4	3	4	4	3	4	4	4	3	4	3	2	1	3	3	4	5
2020/03/10 9:49:42 PM GMT+1	YES	3	3	2	2	2	3	3	4	4	4	4	4	Other	4	2	3	2	3	4	4	4	4	1	2	3	3	2	4	4	4	4	3	3	3	3	3	2	3	3	3	5	5	2	3	4	4	3	4
2020/03/10 9:50:12 PM GMT+1	YES	4	5	5	5	3	4	1	5	5	5	2	2	National Government	4	1	5	1	4	5	5	5	4	3	4	5	2	4	5	4	4	3	4	2	3	4	3	3	4	4	5	4	2	1	1	2	3	4	3
2020/03/10 9:50:51 PM GMT+1	YES	5	5	5	5	2	5	1	5	5	4	4	1	National Government	5	1	3	1	4	5	5	5	5	3	4	3	3	3	5	5	5	4	5	1	3	5	4	3	2	1	5	2	5	1	3	4	2	2	5
2020/03/10 9:52:48 PM GMT+1	YES	5	4	5	5	3	4	1	5	5	4	2	1	National Government	5	2	5	1	4	5	5	5	5	3	3	3	5	5	5	5	5	3	5	1	5	5	4	3	4	5	5	4	4	2	2	5	3	3	4
2020/03/10 9:52:58 PM GMT+1	YES	5	5	5	3	5	2	4	5	5	1	4	3	National Government	4	1	5	1	4	5	5	5	5	3	2	4	2	4	5	5	5	3	3	1	4	5	5	5	5	5	5	5	5	5	3	3	5	4	5
2020/03/10 9:54:07 PM GMT+1	YES	3	3	4	5	3	4	2	5	5	4	3	2	Civil Protection	3	2	4	3	4	5	5	5	5	2	3	3	2	4	5	3	5	3	4	3	4	2	3	5	2	2	5	5	4	4	1	1	5	2	5
2020/03/10 9:56:15 PM GMT+1	YES	3	4	4	3	3	3	3	5	5	3	3	2	National Government	5	1	5	1	5	5	5	5	5	4	4	1	2	5	3	5	3	4	4	1	1	4	4	3	4	4	3	3	4	1	1	5	3	1	4
2020/03/10 9:58:32 PM GMT+1	YES	5	5	5	5	5	5	5	5	5	5	5	5	National Government	5	5	5	3	2	5	5	5	5	4	5	2	1	5	5	5	5	4	5	1	4	5	2	2	1	1	5	3	5	1	4	5	1	3	5
2020/03/10 9:58:33 PM GMT+1	YES	3	3	5	4	2	2	2	5	5	4	1	1	Civil Protection	5	2	5	1	3	5	5	5	5	2	3	5	4	5	3	4	5	3	3	1	4	5	1	1	2	2	5	3	1	5	1	5	2	3	5
2020/03/10 9:59:23 PM GMT+1	YES	5	5	5	5	4	4	1	5	5	5	5	1	National Government	4	3	5	2	3	4	4	4	5	2	3	2	3	3	3	3	3	4	4	2	3	4	4	4	2	3	4	5	5	2	3	4	3	4	5
2020/03/10 9:59:48 PM GMT+1	YES	4	4	5	5	3	4	2	5	4	4	3	2	National Government	5	3	5	1	4	5	5	5	5	4	5	2	1	5	5	4	4	3	5	2	3	4	3	3	4	4	5	5	3	4	4	5	4	4	5
2020/03/10 10:00:32 PM GMT+1	YES	4	4	5	4	3	4	2	4	5	4	3	2	National Government	5	1	5	1	3	5	5	5	5	4	4	1	1	5	5	5	4	4	4	1	4	4	5	1	4	2	4	5	5	1	1	3	1	4	5
2020/03/10 10:00:53 PM GMT+1	YES	1	4	3	3	4	1	1	3	4	3	5	5	Civil Protection	3	1	3	5	2	5	5	5	4	3	3	4	3	2	3	4	4	3	1	3	5	3	3	4	3	3	2	2	4	1	3	3	2	2	4
2020/03/10 10:02:46 PM GMT+1	YES	3	4	3	4	4	4	2	5	4	4	3	3	National Government	5	1	5	1	2	5	5	5	5	2	3	2	3	2	5	1	3	3	3	4	3	3	3	5	3	3	3	1	5	2	3	4	3	3	4
2020/03/10 10:02:49 PM GMT+1	YES	4	5	4	4	3	3	2	5	5	4	2	1	Presidency of the Republic	5	2	5	1	2	5	5	5	5	3	3	3	3	4	4	4	4	4	4	1	3	4	1	1	2	2	3	4	4	1	2	3	2	3	4
2020/03/10 10:03:11 PM GMT+1	YES	4	4	5	4	3	4	2	3	3	3	2	2	National Government	4	1	4	1	3	5	5	5	5	2	3	3	2	5	5	5	5	4	4	3	3	4	3	2	3	4	4	5	3	1	1	4	4	4	4
2020/03/10 10:03:35 PM GMT+1	YES	5	5	3	3	4	1	3	1	1	1	2	3	National Government	5	3	2	1	3	5	5	5	5	2	3	4	3	2	4	5	5	2	2	1	2	2	3	2	3	3	1	5	4	5	1	1	3	3	4
2020/03/10 10:05:32 PM GMT+1	YES	5	5	5	3	2	4	1	5	5	5	4	2	National Government	5	1	5	1	3	5	5	5	5	3	4	2	2	5	3	5	5	4	4	2	4	5	4	2	2	3	5	5	4	3	1	2	2	4	5
2020/03/10 10:06:32 PM GMT+1	YES	5	4	4	3	3	3	2	4	4	2	4	1	National Government	5	2	4	1	4	5	5	5	5	2	3	3	2	4	5	5	5	3	4	2	5	5	3	4	2	5	4	5	1	3	1	5	3	4	5
2020/03/10 10:08:40 PM GMT+1	YES	4	5	5	5	4	4	2	5	5	4	2	1	National Government	5	1	5	1	3	5	5	5	4	3	3	2	3	4	5	5	5	4	4	3	4	3	5	4	4	4	4	2	4	5	1	5	3	3	4
2020/03/10 10:10:03 PM GMT+1	YES	5	5	5	5	3	3	2	5	5	3	2	2	National Government	4	3	4	2	3	4	4	4	4	3	3	2	3	4	5	3	3	3	4	4	4	4	3	3	3	3	4	4	3	4	4	2	3	3	5
2020/03/10 10:10:13 PM GMT+1	YES	3	3	3	4	4	3	3	3	3	2	2	2	National Government	3	3	4	3	2	5	5	5	4	2	2	3	3	3	4	4	4	3	3	2	3	3	3	3	3	3	3	5	3	1	1	1	1	2	3
2020/03/10 10:14:42 PM GMT+1	YES	5	5	5	5	3	4	1	5	5	4	1	1	National Government	5	1	5	1	4	5	5	5	5	3	3	3	1	5	5	5	5	4	4	1	1	4	4	4	4	4	4	5	3	3	1	1	4	4	4
2020/03/10 10:15:36 PM GMT+1	YES	4	5	5	5	1	3	2	5	4	2	3	3	Presidency of the Republic	4	3	5	3	4	4	3	3	4	1	3	3	2	3	4	2	2	3	5	2	2	4	2	4	1	2	3	5	2	5	1	1	5	3	5
2020/03/10 10:15:37 PM GMT+1	YES	4	4	4	4	4	4	3	5	5	5	2	2	National Government	4	2	5	1	4	5	5	5	5	4	5	2	1	4	4	5	5	4	4	4	1	5	1	1	3	4	5	5	5	3	5	5	4	4	5
2020/03/10 10:15:49 PM GMT+1	YES	4	4	5	2	4	2	3	4	4	4	1	1	Civil Protection	4	2	4	1	2	4	4	4	4	3	3	3	2	4	4	4	4	3	4	1	2	3	3	2	2	2	3	3	3	1	4	4	1	2	3
2020/03/10 10:18:05 PM GMT+1	YES	2	4	2	4	4	2	3	3	3	3	4	3	Regional Government	3	4	3	2	3	4	3	2	3	2	3	4	5	4	5	4	3	2	3	2	2	4	4	3	2	2	3	4	3	5	2	4	1	5	5
2020/03/10 10:19:35 PM GMT+1	YES	3	5	3	4	5	4	3	3	3	3	5	4	Civil Protection	3	3	3	4	3	5	5	5	5	2	2	3	4	2	4	4	3	3	3	3	3	3	3	3	3	3	3	5	3	5	4	4	3	3	5
2020/03/10 10:20:15 PM GMT+1	YES	4	4	4	4	3	3	2	5	5	4	2	2	National Government	4	1	5	1	2	5	5	5	4	3	3	4	2	4	3	5	5	4	4	3	3	3	4	3	4	3	4	5	5	2	4	5	2	3	4
2020/03/10 10:21:03 PM GMT+1	YES	4	4	5	3	4	4	2	4	4	3	1	1	National Government	4	1	4	2	5	5	5	5	5	3	4	4	2	5	4	4	5	2	4	1	2	3	1	1	2	2	5	5	2	4	1	1	4	3	4
2020/03/10 10:21:25 PM GMT+1	YES	5	5	5	5	3	4	2	5	5	4	5	3	National Government	5	1	4	3	2	5	5	5	5	3	3	2	3	5	4	5	5	3	3	3	3	3	4	4	3	3	4	3	5	2	1	3	3	3	5
2020/03/10 10:22:05 PM GMT+1	YES	3	3	3	4	1	2	3	4	3	3	2	3	National Government	4	3	4	2	5	5	5	5	5	3	4	2	1	4	4	4	4	4	3	2	3	3	2	2	3	2	3	2	5	3	1	1	2	5	5
2020/03/10 10:22:21 PM GMT+1	YES	4	3	4	5	3	3	2	5	5	4	3	1	National Government	5	3	4	2	3	5	5	5	5	3	3	3	3	5	4	5	4	4	4	1	2	4	3	3	3	3	3	5	5	4	3	3	4	4	5
2020/03/10 10:22:51 PM GMT+1	YES	5	5	5	3	2	3	1	5	5	3	3	2	National Government	4	3	5	3	1	5	5	5	5	4	3	1	1	5	5	5	5	3	4	1	4	3	3	3	3	3	4	5	2	5	2	2	4	3	3
2020/03/10 10:23:06 PM GMT+1	YES	4	5	5	2	5	2	4	5	5	3	5	1	National Government	4	2	5	1	4	5	5	5	5	1	4	4	4	2	1	5	3	3	4	1	3	5	3	1	1	1	4	3	3	1	1	5	1	2	4
2020/03/10 10:23:10 PM GMT+1	YES	5	5	5	5	3	3	4	5	5	5	1	1	National Government	5	3	5	1	3	5	5	5	5	2	2	2	3	5	5	5	5	4	4	1	4	4	4	4	4	4	4	5	5	4	4	3	3	3	5
2020/03/10 10:23:27 PM GMT+1	YES	3	2	3	4	3	2	4	3	3	2	4	3	Other	3	2	4	1	2	4	4	4	5	3	3	3	2	2	4	3	2	3	3	2	2	1	1	1	3	3	2	2	2	3	2	1	2	2	4
2020/03/10 10:24:02 PM GMT+1	YES	5	4	5	2	2	2	3	5	5	5	5	3	National Government	4	1	5	1	2	5	5	5	5	1	4	4	1	5	5	5	5	4	4	1	5	5	1	1	1	1	5	5	5	5	1	5	1	4	4
2020/03/10 10:24:19 PM GMT+1	YES	5	5	5	5	4	4	4	4	4	4	3	2	National Government	4	1	4	1	2	5	5	5	5	3	4	3	3	4	4	3	4	4	4	4	3	3	3	4	3	4	4	5	4	2	2	3	3	4	4
2020/03/10 10:27:01 PM GMT+1	YES	4	4	3	3	4	3	2	5	5	4	5	1	Civil Protection	4	4	5	2	3	5	5	5	5	3	4	5	2	5	5	5	5	4	4	1	1	4	3	3	3	3	4	5	5	3	1	4	2	4	4
2020/03/10 10:28:07 PM GMT+1	YES	4	4	4	3	4	3	1	5	5	4	3	4	municipal authority	4	3	4	3	1	5	5	5	5	3	3	1	1	5	5	5	4	3	4	3	3	4	1	4	3	5	5	5	5	3	3	2	3	5	5
2020/03/10 10:28:14 PM GMT+1	YES	4	4	5	3	3	2	2	5	4	2	5	3	National Government	4	3	4	3	3	5	5	5	5	2	2	3	2	4	4	4	4	4	4	4	4	4	4	4	4	4	4	4	4	2	2	2	2	4	4
2020/03/10 10:28:37 PM GMT+1	YES	4	4	5	4	1	5	1	5	5	3	1	1	National Government	5	2	5	1	3	5	5	5	5	4	5	2	2	5	2	5	5	5	4	2	2	5	3	3	3	4	4	4	4	4	1	1	2	4	4
2020/03/10 10:31:11 PM GMT+1	YES	3	3	3	5	3	2	3	4	5	4	3	4	Presidency of the Republic	4	3	3	1	4	5	5	5	5	3	3	3	3	4	4	4	4	4	3	3	2	3	3	3	1	2	3	4	2	1	1	1	2	3	1
2020/03/10 10:33:29 PM GMT+1	YES	5	4	5	4	3	5	2	5	4	5	4	3	National Government	5	3	5	3	4	5	5	5	5	2	4	3	2	5	5	5	5	4	4	3	3	3	1	2	2	2	3	5	5	4	2	2	3	4	5
2020/03/10 10:35:00 PM GMT+1	YES	4	4	5	5	3	4	1	5	5	4	1	1	Civil Protection	5	1	5	1	2	5	5	5	5	4	4	4	2	3	3	5	5	4	4	1	1	5	1	1	1	2	4	5	4	3	3	3	3	4	4
2020/03/10 10:37:22 PM GMT+1	YES	5	5	5	5	5	3	3	5	5	4	3	1	National Government	5	1	5	1	4	5	5	5	5	4	4	4	2	4	5	5	5	3	4	3	3	3	3	3	3	3	5	5	4	4	2	4	2	3	5
2020/03/10 10:38:17 PM GMT+1	YES	4	3	4	2	5	2	5	4	2	3	5	3	Civil Protection	3	1	4	5	4	5	5	5	4	3	4	4	2	5	5	5	5	1	1	5	5	2	3	3	4	5	3	5	5	2	1	5	3	4	2
2020/03/10 10:38:30 PM GMT+1	YES	4	4	4	4	2	3	2	3	3	3	3	2	National Government	3	3	2	2	3	4	5	5	5	2	3	3	3	3	3	5	4	3	3	2	3	4	5	5	3	5	4	2	5	2	4	4	3	3	3
2020/03/10 10:39:05 PM GMT+1	YES	4	4	3	4	1	4	1	5	5	4	5	4	Presidency of the Republic	4	4	4	5	5	5	5	5	4	2	2	5	4	4	5	4	4	5	4	4	4	3	1	4	4	4	4	3	4	1	3	4	2	3	3
2020/03/10 10:39:54 PM GMT+1	YES	5	5	5	4	1	4	1	4	4	4	1	1	National Government	4	2	4	1	3	5	5	5	5	3	4	2	3	5	5	4	5	4	5	1	4	4	4	4	3	3	5	4	4	2	4	3	3	5	5
2020/03/10 10:39:58 PM GMT+1	YES	5	4	4	4	4	4	2	4	4	4	2	2	municipal authority	4	4	5	2	3	5	5	5	5	3	4	3	3	4	4	4	4	4	5	3	4	4	3	4	4	4	4	3	3	4	2	2	3	2	3
2020/03/10 10:40:54 PM GMT+1	YES	4	2	4	4	3	2	2	4	4	2	1	2	National Government	4	2	2	1	5	4	5	4	4	3	3	4	2	4	4	4	4	2	4	1	2	4	4	4	3	3	4	2	4	4	1	3	4	2	4
2020/03/10 10:41:01 PM GMT+1	YES	3	2	3	2	5	1	3	2	3	1	4	5	Presidency of the Republic	3	2	1	4	4	5	5	5	5	1	1	1	5	5	5	5	4	3	3	3	5	5	1	1	1	3	1	5	5	5	1	1	4	3	4
2020/03/10 10:42:33 PM GMT+1	YES	5	5	5	5	5	5	5	5	5	3	2	3	Other	5	3	5	1	3	3	5	3	5	3	5	2	2	5	5	5	5	3	3	1	5	3	1	5	5	5	3	5	3	1	3	5	3	3	5
2020/03/10 10:42:44 PM GMT+1	YES	5	5	5	5	4	5	1	5	5	5	1	1	National Government	5	1	5	1	4	5	5	5	5	3	4	2	1	3	4	3	4	5	5	3	4	4	4	1	1	1	4	5	2	2	1	2	1	4	5
2020/03/10 10:42:48 PM GMT+1	YES	3	4	5	4	3	1	2	5	5	3	2	1	Civil Protection	4	4	4	1	3	5	5	5	5	2	4	3	3	5	5	5	4	3	4	1	2	4	4	4	3	3	3	4	5	2	4	5	2	4	5
2020/03/10 10:43:43 PM GMT+1	YES	5	5	5	5	4	4	4	5	5	3	1	1	National Government	5	4	5	1	3	5	5	5	5	3	2	5	4	5	5	5	5	4	5	1	5	5	5	5	4	4	5	5	5	2	5	5	4	4	5
2020/03/10 10:48:06 PM GMT+1	YES	5	5	4	4	3	5	1	5	5	4	2	1	National Government	4	1	5	2	4	5	5	5	5	3	4	2	3	5	2	5	5	3	4	3	4	3	5	1	4	4	4	5	5	2	4	4	3	3	5
2020/03/10 10:48:53 PM GMT+1	YES	3	3	3	2	5	3	3	5	5	3	5	3	Civil Protection	3	3	3	4	3	3	3	3	3	5	5	3	1	1	3	3	3	3	3	1	5	5	3	3	3	3	3	5	2	1	1	5	1	2	3
2020/03/10 10:51:14 PM GMT+1	YES	3	3	4	5	5	3	3	3	3	2	4	3	Civil Protection	3	3	5	3	3	5	5	5	5	2	2	2	5	5	5	5	5	3	3	3	5	3	1	5	5	5	5	4	4	4	1	2	3	3	4
2020/03/10 10:53:28 PM GMT+1	YES	5	5	5	5	3	2	3	5	5	3	3	4	National Government	5	3	5	3	2	5	5	5	5	3	4	1	2	5	3	5	4	2	4	3	3	5	3	3	3	4	3	5	5	5	3	5	3	4	3
2020/03/10 10:57:41 PM GMT+1	YES	5	5	5	4	4	2	1	5	5	3	2	1	National Government	4	2	4	1	4	5	5	5	5	3	3	3	3	5	5	4	3	4	4	1	3	4	3	1	1	1	3	5	5	5	2	5	2	3	5
2020/03/10 10:58:59 PM GMT+1	YES	5	4	5	5	1	3	3	5	5	3	3	3	Civil Protection	5	4	4	1	3	5	5	5	5	4	4	1	2	5	5	5	5	4	4	3	5	5	3	3	3	3	4	5	5	1	1	1	3	5	5
2020/03/10 11:00:07 PM GMT+1	YES	4	4	4	3	2	4	2	4	4	3	4	2	National Government	4	2	4	2	4	5	5	5	5	4	5	2	1	5	5	5	5	5	4	2	3	4	4	4	4	4	4	5	4	2	1	2	2	4	4
2020/03/10 11:02:36 PM GMT+1	YES	4	4	5	5	3	3	4	5	5	4	1	1	Civil Protection	4	2	4	2	5	5	5	5	5	3	3	3	4	5	4	5	5	4	5	1	3	3	3	3	2	5	5	5	5	2	3	3	4	4	5
2020/03/10 11:03:47 PM GMT+1	YES	5	4	4	4	3	4	2	5	5	4	5	1	National Government	4	1	5	1	5	5	5	5	4	3	4	1	1	5	5	5	4	4	4	2	4	5	2	4	4	4	4	4	4	1	3	5	2	4	5
2020/03/10 11:04:09 PM GMT+1	YES	2	1	5	3	2	2	3	4	2	1	1	1	Civil Protection	4	3	3	1	2	4	4	4	4	2	3	2	4	5	5	4	5	2	2	2	4	3	1	4	4	5	2	2	5	2	1	2	3	2	4
2020/03/10 11:05:49 PM GMT+1	YES	4	4	4	5	3	4	1	5	5	5	1	1	National Government	5	1	5	1	3	5	5	5	5	2	2	2	3	3	5	3	3	3	4	1	3	4	1	1	1	1	5	3	4	3	1	3	1	3	5
2020/03/10 11:07:45 PM GMT+1	YES	3	3	5	3	4	2	3	5	2	2	5	2	Civil Protection	4	1	4	2	4	5	5	5	5	3	3	2	1	4	5	4	3	3	3	2	3	3	3	4	1	1	3	5	5	1	4	4	1	3	5
2020/03/10 11:13:58 PM GMT+1	YES	4	5	5	5	5	5	1	5	5	5	1	1	Civil Protection	5	1	5	1	4	5	5	5	5	3	3	3	1	5	3	5	5	5	5	5	5	5	5	5	5	5	5	5	5	1	1	5	1	5	5
2020/03/10 11:15:44 PM GMT+1	YES	4	4	4	3	5	3	2	5	5	4	4	2	National Government	4	2	4	3	1	2	2	2	5	3	4	3	2	5	3	5	4	4	4	1	1	4	1	1	1	1	5	4	5	2	2	3	3	2	4
2020/03/10 11:16:43 PM GMT+1	YES	5	5	5	5	4	5	4	5	4	5	4	5	National Government	4	3	5	1	5	3	5	5	5	2	5	5	2	5	5	4	5	5	4	3	2	4	3	3	3	3	5	3	5	3	3	4	2	2	5
2020/03/10 11:19:47 PM GMT+1	YES	5	5	5	5	1	4	1	5	5	4	1	1	National Government	5	2	5	2	4	5	5	5	5	4	4	1	1	3	5	5	5	4	4	3	3	3	3	5	3	3	5	5	4	2	2	2	2	3	5
2020/03/10 11:20:19 PM GMT+1	YES	5	5	5	5	3	4	1	5	5	4	1	4	National Government	5	2	5	1	4	5	5	5	5	3	4	4	2	3	3	5	5	3	4	2	4	4	4	2	2	2	5	5	5	3	1	5	4	3	5
2020/03/10 11:22:44 PM GMT+1	YES	4	4	4	3	5	3	2	5	5	3	1	1	Civil Protection	3	1	4	1	1	5	5	5	5	3	4	4	2	5	1	5	5	3	4	1	4	5	4	4	4	4	4	5	1	1	3	5	1	3	3
2020/03/10 11:29:10 PM GMT+1	YES	5	5	4	4	4	3	2	5	5	4	3	1	Civil Protection	4	2	5	2	4	5	5	5	5	3	5	3	2	5	4	4	5	3	4	2	2	5	2	4	5	5	4	5	3	4	2	3	5	4	5
2020/03/10 11:29:55 PM GMT+1	YES	4	4	5	5	3	3	1	5	4	2	2	1	National Government	4	2	5	1	4	5	5	5	5	2	3	5	4	5	5	5	5	2	5	1	5	5	1	1	3	3	4	5	5	5	1	3	2	5	5
2020/03/10 11:32:15 PM GMT+1	YES	2	4	5	4	4	2	4	4	4	3	2	3	National Government	3	1	4	1	5	2	2	2	3	1	3	1	4	2	3	5	2	1	3	2	4	4	5	1	5	1	1	4	4	2	3	2	3	1	4
2020/03/10 11:33:19 PM GMT+1	YES	3	4	5	4	3	2	3	4	5	4	2	2	National Government	5	1	5	2	5	5	5	5	5	3	4	3	3	5	2	5	5	4	3	1	3	3	3	3	2	2	4	4	4	2	3	3	2	4	4
2020/03/10 11:34:06 PM GMT+1	YES	4	4	5	4	3	4	2	5	5	4	1	1	National Government	4	1	5	1	3	5	5	5	5	3	3	5	3	4	5	5	5	4	4	4	4	4	5	5	4	3	5	3	5	4	1	5	2	3	4
2020/03/10 11:35:52 PM GMT+1	YES	3	5	5	3	5	2	3	5	5	2	5	1	National Government	3	3	5	1	2	5	5	5	5	4	3	2	4	5	5	5	5	3	3	3	2	5	5	5	5	5	3	5	5	5	1	4	3	3	4
2020/03/10 11:38:09 PM GMT+1	YES	4	5	5	4	4	3	2	5	5	4	2	1	National Government	5	1	5	1	2	4	5	4	5	2	2	3	4	4	4	3	4	3	4	2	4	4	5	1	4	2	3	5	5	3	2	5	2	4	5
2020/03/10 11:38:53 PM GMT+1	YES	4	5	5	3	5	3	4	5	1	3	1	1	National Government	4	5	5	1	3	5	5	5	5	3	4	5	5	5	1	5	3	3	3	5	3	4	5	5	5	5	3	5	5	1	1	2	1	5	5
2020/03/10 11:39:43 PM GMT+1	YES	5	5	5	5	2	4	1	5	5	4	2	1	National Government	5	1	5	1	3	5	5	5	5	1	3	3	1	1	3	3	5	3	4	3	4	4	4	4	4	3	4	4	2	1	1	3	3	4	5
2020/03/10 11:42:28 PM GMT+1	YES	1	1	5	3	3	1	1	5	5	4	5	5	National Government	5	5	5	1	5	5	5	5	5	5	5	5	4	5	5	5	5	5	5	5	5	5	5	5	5	5	5	5	5	5	5	5	5	3	4
2020/03/10 11:43:13 PM GMT+1	YES	5	5	5	5	2	3	1	3	3	2	1	1	National Government	3	2	3	1	2	5	5	5	5	3	3	4	2	5	5	5	5	3	3	2	4	4	4	4	4	4	4	5	5	1	5	5	1	3	3
2020/03/10 11:43:52 PM GMT+1	YES	5	5	5	5	4	4	2	5	5	4	2	1	National Government	5	1	5	1	2	5	5	5	5	3	3	2	3	4	5	5	5	4	5	1	3	5	2	2	3	5	5	5	5	5	2	5	4	3	4
2020/03/10 11:44:01 PM GMT+1	YES	4	5	5	4	1	4	1	5	5	3	5	1	National Government	5	1	5	1	4	5	5	5	5	3	5	5	2	5	5	3	3	5	5	3	3	5	3	3	3	3	5	5	3	5	1	5	2	4	5
2020/03/10 11:44:18 PM GMT+1	YES	5	5	5	5	3	5	4	5	5	5	3	4	National Government	5	5	5	1	1	5	5	5	5	3	3	3	3	5	5	5	5	5	4	4	5	5	5	5	5	5	5	5	5	3	5	4	4	4	5
2020/03/10 11:44:45 PM GMT+1	YES	3	4	4	3	5	1	3	4	4	1	4	5	National Government	4	2	5	3	2	5	5	5	5	2	3	3	4	4	4	5	5	3	4	3	1	3	2	4	2	3	3	4	5	3	2	4	1	2	5
2020/03/10 11:49:19 PM GMT+1	YES	3	3	5	3	5	3	3	4	4	4	5	1	National Government	4	2	5	1	1	5	5	5	5	1	5	1	5	4	5	1	4	5	3	2	3	2	5	3	5	2	4	5	5	5	5	5	1	4	4
2020/03/10 11:49:49 PM GMT+1	YES	4	4	5	4	2	3	2	4	4	3	2	2	Presidency of the Republic	4	3	4	3	2	5	5	5	5	3	4	4	2	4	5	5	5	4	4	3	3	4	4	4	4	4	4	4	4	3	1	3	3	4	5
2020/03/10 11:50:22 PM GMT+1	YES	3	4	5	4	4	3	2	5	4	2	1	2	National Government	4	2	4	1	3	4	5	5	4	3	4	2	1	3	4	4	3	4	3	2	2	3	2	2	4	4	3	4	2	1	3	5	3	3	4
2020/03/10 11:57:25 PM GMT+1	YES	4	5	5	4	4	3	4	5	5	3	3	2	National Government	5	3	4	2	3	5	5	5	3	1	2	4	4	3	3	4	3	2	3	5	3	3	1	3	3	3	4	4	1	3	3	4	2	1	3
2020/03/11 12:04:22 AM GMT+1	YES	1	1	1	2	1	2	5	1	2	4	5	5	municipal authority	2	2	2	4	3	5	5	4	5	1	1	5	5	5	5	5	5	3	2	5	2	5	5	5	5	5	4	5	1	5	1	5	5	4	1
2020/03/11 12:04:28 AM GMT+1	YES	1	1	1	2	1	2	5	1	2	4	5	5	municipal authority	2	2	2	4	3	5	5	4	5	1	1	5	5	5	5	5	5	3	2	5	2	5	5	5	5	5	4	5	1	5	1	5	5	4	1
2020/03/11 12:05:04 AM GMT+1	YES	5	4	5	4	3	5	2	5	4	5	4	3	National Government	5	3	5	3	4	5	5	5	5	2	4	3	2	5	5	5	5	4	4	3	3	3	1	2	2	2	3	5	5	4	2	2	3	4	5
2020/03/11 12:06:40 AM GMT+1	YES	5	5	5	4	3	3	4	3	3	4	4	3	National Government	4	4	4	2	5	5	5	5	5	3	4	3	3	5	4	5	5	4	4	4	4	4	5	4	5	4	4	4	5	5	2	5	2	4	5
2020/03/11 12:08:02 AM GMT+1	YES	4	4	4	4	3	3	2	5	5	2	1	1	National Government	4	1	5	1	4	4	5	5	5	4	4	2	1	3	4	3	4	3	4	4	5	5	3	3	4	4	5	5	4	2	2	4	4	4	4
2020/03/11 12:08:23 AM GMT+1	YES	5	5	5	5	5	2	5	5	5	5	1	5	Presidency of the Republic	5	5	5	5	1	5	5	5	5	1	1	1	1	5	5	5	5	5	5	5	5	5	5	2	2	2	5	5	5	5	5	5	5	5	5
2020/03/11 12:08:25 AM GMT+1	YES	2	2	5	4	5	1	3	5	5	3	2	3	Civil Protection	4	2	4	5	5	5	5	5	5	4	5	2	1	5	4	5	5	2	4	3	2	1	4	4	4	4	3	5	3	4	2	2	2	1	1
2020/03/11 12:17:09 AM GMT+1	YES	5	5	5	5	1	3	1	5	5	3	4	5	municipal authority	5	1	5	3	1	5	5	5	5	1	5	4	5	2	5	5	5	5	5	4	4	5	5	5	1	5	5	3	5	5	3	4	5	5	5
2020/03/11 12:18:17 AM GMT+1	YES	5	5	5	5	5	5	1	4	5	4	3	3	Other	4	5	4	4	4	5	5	5	5	4	4	1	3	5	5	5	5	5	4	2	2	3	3	3	3	3	4	5	4	1	1	4	1	4	5
2020/03/11 12:24:03 AM GMT+1	YES	5	5	5	5	5	4	3	5	5	3	3	1	National Government	5	1	5	1	2	5	5	5	5	2	4	3	1	5	5	3	3	2	4	4	3	4	5	3	3	3	5	5	5	5	1	5	2	4	5
2020/03/11 12:31:19 AM GMT+1	YES	4	4	4	3	4	3	2	5	4	3	3	3	National Government	4	4	3	2	3	5	5	5	5	3	4	1	2	4	5	5	4	3	3	1	4	4	1	1	3	3	5	4	1	2	1	4	4	3	5
2020/03/11 12:32:46 AM GMT+1	YES	4	4	5	4	3	3	2	4	4	3	5	3	National Government	4	3	4	1	4	5	5	5	5	2	4	4	3	5	5	5	4	2	4	1	4	4	1	1	2	2	4	4	5	2	4	5	2	2	4
2020/03/11 12:34:10 AM GMT+1	YES	5	5	5	4	3	4	2	5	5	5	1	1	National Government	4	2	4	1	1	5	5	5	5	1	2	4	3	5	3	5	5	3	4	2	3	4	4	2	4	4	4	4	4	4	1	3	3	3	5
2020/03/11 12:37:52 AM GMT+1	YES	4	4	5	4	4	4	1	5	5	5	4	1	National Government	5	2	5	1	4	5	5	5	5	3	4	4	2	4	5	5	5	4	4	3	3	5	5	3	3	3	4	4	5	5	2	5	3	3	4
2020/03/11 12:42:03 AM GMT+1	YES	5	5	5	5	2	4	1	5	5	5	4	1	National Government	5	1	5	1	4	5	5	5	5	4	3	3	3	4	5	5	5	4	5	5	4	5	3	3	3	3	5	5	5	3	1	4	3	3	4
2020/03/11 12:50:36 AM GMT+1	YES	2	4	5	1	5	1	5	2	2	1	5	1	Other	2	1	3	1	4	5	5	5	5	1	1	1	1	5	5	5	2	1	1	1	1	5	2	4	3	3	5	5	2	4	1	4	4	1	1
2020/03/11 12:55:52 AM GMT+1	YES	5	5	5	4	2	4	2	5	5	2	1	1	National Government	4	1	4	2	3	5	5	5	5	1	2	1	4	5	4	5	5	3	4	3	3	4	4	2	4	2	5	5	2	4	1	4	2	3	5
2020/03/11 12:59:54 AM GMT+1	YES	4	3	4	4	5	2	2	4	4	1	3	2	National Government	4	4	4	1	1	5	5	5	5	1	1	4	5	4	3	4	4	4	4	4	4	4	2	4	2	2	4	5	5	5	2	4	2	4	4
2020/03/11 1:03:28 AM GMT+1	YES	4	4	5	5	3	3	1	5	4	2	2	1	National Government	4	2	5	1	4	5	5	5	5	2	3	5	4	5	5	5	5	2	5	1	5	5	1	1	3	3	4	5	5	5	1	3	2	5	5
2020/03/11 2:15:09 AM GMT+1	YES	5	4	5	3	4	1	4	5	5	2	4	3	National Government	3	3	5	2	4	4	5	5	5	2	2	2	5	5	5	5	4	3	3	3	3	3	5	4	4	4	5	3	5	1	2	3	2	2	4
2020/03/11 2:46:55 AM GMT+1	YES	5	5	5	5	4	4	1	5	5	4	5	1	National Government	5	1	5	1	4	5	5	5	5	4	2	1	2	5	5	5	5	5	5	1	4	5	5	5	5	5	5	5	2	2	1	5	4	5	5
2020/03/11 2:48:28 AM GMT+1	YES	5	5	5	5	4	4	1	5	5	3	1	1	Civil Protection	4	2	5	2	2	5	5	5	5	1	2	5	1	5	5	5	5	2	4	1	1	5	5	2	2	2	5	2	5	1	5	5	2	3	5
2020/03/11 3:22:55 AM GMT+1	YES	5	4	5	5	4	3	1	4	4	4	2	1	National Government	5	4	5	2	3	5	5	5	5	2	3	5	4	5	5	5	5	4	4	2	2	4	5	4	4	4	5	4	2	4	5	5	3	3	5
2020/03/11 3:44:05 AM GMT+1	YES	3	2	3	3	4	3	3	4	4	3	2	2	Regional Government	3	3	3	2	2	3	3	3	4	2	2	2	3	4	4	4	3	3	3	2	3	3	3	4	3	3	3	3	3	1	3	3	3	3	3
2020/03/11 5:08:38 AM GMT+1	YES	5	5	5	5	3	4	2	5	5	5	2	1	National Government	5	1	5	1	3	5	5	5	5	2	4	5	2	5	5	5	5	4	5	3	4	5	4	3	4	4	5	5	3	4	3	5	3	4	5
2020/03/11 5:13:26 AM GMT+1	YES	5	5	5	5	3	4	1	4	4	4	2	2	Other	5	2	5	1	3	5	5	5	5	3	4	4	1	5	2	4	4	3	4	1	1	4	4	2	4	2	4	4	4	1	2	4	1	3	5
2020/03/11 6:13:13 AM GMT+1	YES	4	4	5	4	3	3	2	5	5	4	5	3	Other	4	1	5	2	4	5	5	5	5	1	3	1	2	2	5	5	2	2	4	1	4	5	1	5	5	5	5	4	4	3	4	4	4	3	5
2020/03/11 6:19:57 AM GMT+1	YES	4	4	4	5	4	4	4	5	4	4	5	3	National Government	4	3	4	3	2	5	5	5	5	2	4	3	3	4	4	4	5	4	5	4	4	4	2	2	4	4	4	4	3	3	2	4	2	4	5
2020/03/11 6:25:22 AM GMT+1	YES	5	5	5	5	5	5	1	5	5	4	2	2	National Government	5	5	5	1	3	5	5	5	5	2	2	2	3	4	2	5	5	5	5	4	4	5	4	4	4	4	4	4	3	4	2	3	1	2	4
2020/03/11 6:25:22 AM GMT+1	YES	4	4	5	4	5	3	3	5	5	4	2	2	National Government	5	2	5	1	4	5	5	5	5	4	4	2	1	4	5	5	5	3	4	4	3	4	3	4	1	1	3	5	5	2	1	4	1	4	5
2020/03/11 6:48:27 AM GMT+1	YES	5	5	5	5	1	3	1	5	5	5	1	1	municipal authority	5	1	5	1	5	5	5	5	5	3	3	1	1	5	5	5	5	4	5	3	5	5	5	5	5	5	5	5	5	1	3	3	1	5	5
2020/03/11 6:48:58 AM GMT+1	YES	5	5	5	5	5	1	4	5	4	1	5	4	National Government	3	3	3	3	2	5	5	5	5	2	4	4	5	4	4	4	3	3	3	4	4	4	2	3	2	2	4	3	4	1	3	3	1	1	2
2020/03/11 7:03:13 AM GMT+1	YES	5	5	4	4	5	3	3	4	4	3	3	4	National Government	4	5	3	2	1	5	5	5	5	3	3	3	3	5	5	5	4	3	4	3	5	4	5	5	3	3	5	5	5	3	5	5	3	4	4
2020/03/11 7:13:02 AM GMT+1	YES	5	5	5	5	3	3	1	5	5	4	1	1	National Government	5	5	5	1	5	5	5	5	5	3	3	1	4	5	5	5	5	3	4	4	2	3	4	4	4	4	4	5	5	5	4	3	3	4	4
2020/03/11 7:19:47 AM GMT+1	YES	3	3	3	3	3	3	3	4	4	3	2	3	Other	4	3	4	3	4	4	4	4	4	4	3	3	3	5	5	5	5	4	4	1	4	4	4	3	4	1	3	2	5	1	2	5	1	2	5
2020/03/11 7:21:31 AM GMT+1	YES	5	5	5	3	5	3	4	4	4	4	2	2	National Government	5	1	5	1	1	5	5	5	5	4	4	4	4	5	5	5	4	4	4	2	4	2	1	1	1	1	5	5	5	3	2	3	1	4	5
2020/03/11 7:31:34 AM GMT+1	YES	4	4	5	3	5	3	3	5	5	4	2	2	National Government	4	2	5	1	4	5	5	5	4	4	3	2	1	5	5	5	5	3	3	4	5	4	5	5	3	1	3	2	5	2	1	5	1	3	5
2020/03/11 7:39:28 AM GMT+1	YES	4	4	4	3	4	2	3	4	4	3	3	2	Other	3	3	3	2	2	4	4	4	4	2	3	2	2	3	3	3	2	3	3	2	3	3	2	2	3	3	3	3	4	2	2	3	3	2	4
2020/03/11 7:44:25 AM GMT+1	YES	4	5	2	2	5	1	4	4	5	1	5	2	Civil Protection	4	2	4	1	3	4	5	5	5	3	4	1	2	5	5	5	5	3	3	3	5	4	5	4	5	4	5	5	5	3	3	4	4	5	5
2020/03/11 7:44:42 AM GMT+1	YES	3	2	5	3	5	1	4	4	4	4	4	2	Civil Protection	3	2	4	4	4	2	4	3	4	2	2	3	4	3	4	5	3	2	2	4	4	4	3	3	3	3	3	4	3	1	2	4	3	2	4
2020/03/11 7:50:57 AM GMT+1	YES	5	5	5	5	4	4	3	5	5	3	1	1	National Government	5	1	5	1	5	5	5	5	5	5	3	1	1	5	5	5	5	4	4	1	4	5	5	5	5	5	5	5	5	5	5	1	5	5	5
2020/03/11 7:54:05 AM GMT+1	YES	5	5	5	3	4	4	2	4	4	4	3	2	National Government	4	4	3	2	3	5	5	5	5	3	4	3	1	4	3	4	4	1	4	3	3	4	4	3	3	2	4	5	4	2	1	4	1	2	5
2020/03/11 7:57:58 AM GMT+1	YES	4	4	5	3	3	3	2	5	5	5	2	1	Civil Protection	5	2	5	1	5	5	5	5	5	3	4	1	2	5	5	4	5	4	4	3	3	4	1	1	4	4	4	2	5	1	5	3	2	3	5
2020/03/11 8:00:03 AM GMT+1	YES	5	5	5	5	3	4	1	4	4	4	2	2	National Government	5	1	5	1	4	4	4	4	5	2	3	4	4	3	4	4	5	4	5	3	4	4	3	3	4	3	3	3	3	1	2	4	3	3	3
2020/03/11 8:01:27 AM GMT+1	YES	4	3	5	4	2	2	3	3	3	3	5	3	Civil Protection	5	3	3	2	1	5	5	5	5	3	4	1	3	5	5	5	5	3	4	4	4	4	4	4	4	4	4	5	5	2	2	5	2	3	5
2020/03/11 8:12:12 AM GMT+1	YES	3	4	5	4	4	3	3	5	5	4	3	2	National Government	5	2	5	1	3	5	5	5	5	3	3	2	1	5	5	5	5	3	4	4	5	5	2	2	3	3	3	3	5	4	1	5	3	3	5
2020/03/11 8:12:40 AM GMT+1	YES	5	5	3	5	5	5	1	5	5	5	5	1	National Government	5	5	5	1	1	5	5	5	5	2	3	3	4	5	5	5	5	5	5	4	5	5	3	5	5	5	5	5	5	4	5	5	4	5	5
2020/03/11 8:14:30 AM GMT+1	YES	4	5	5	3	2	2	4	5	5	4	1	1	National Government	4	1	5	1	3	5	5	5	3	1	4	1	1	5	4	4	3	3	4	3	4	5	5	1	4	1	5	5	3	4	1	5	2	3	5
2020/03/11 8:20:28 AM GMT+1	YES	3	4	5	3	3	3	3	4	4	3	4	2	National Government	3	4	4	2	4	4	5	5	5	3	3	4	4	4	4	4	4	3	3	3	4	3	3	2	2	2	2	4	4	4	2	3	3	4	4
2020/03/11 8:20:57 AM GMT+1	YES	5	5	5	5	1	5	1	5	5	5	1	1	National Government	5	4	5	1	5	5	5	5	5	3	5	1	1	5	5	5	5	5	5	1	4	4	1	5	4	5	5	5	5	1	5	5	1	4	5
2020/03/11 8:21:54 AM GMT+1	YES	4	4	3	4	4	2	4	4	4	2	4	3	Civil Protection	4	4	4	2	1	5	5	5	5	4	3	4	3	5	5	5	5	4	4	4	4	4	2	3	3	3	4	4	5	2	3	4	4	4	5
2020/03/11 8:23:20 AM GMT+1	YES	5	5	5	2	4	2	3	4	4	3	3	2	Other	4	2	5	2	4	5	5	5	5	2	2	3	4	5	4	4	4	1	3	1	4	5	2	2	2	4	5	5	5	5	2	5	3	3	5
2020/03/11 8:23:23 AM GMT+1	YES	4	5	5	4	3	3	2	5	5	4	3	2	National Government	4	2	4	1	3	5	5	5	5	3	4	2	2	5	4	4	4	4	4	2	3	4	1	2	3	3	4	5	4	1	2	3	2	3	4
2020/03/11 8:24:20 AM GMT+1	YES	5	5	5	4	3	5	1	5	5	4	1	1	National Government	5	1	5	1	2	5	5	5	5	1	3	3	3	5	4	5	3	3	4	1	1	4	5	3	4	3	5	4	5	2	4	5	1	3	5
2020/03/11 8:26:11 AM GMT+1	YES	5	5	5	5	5	3	4	4	4	5	4	4	Civil Protection	5	4	5	3	4	4	3	4	3	2	4	3	4	3	2	5	3	3	3	3	3	3	3	5	3	5	5	3	4	3	2	4	2	1	4
2020/03/11 8:30:54 AM GMT+1	YES	4	5	4	4	3	4	4	4	5	4	3	2	National Government	4	4	4	2	3	4	5	5	5	4	3	2	1	4	4	5	5	4	5	3	3	5	5	4	5	4	4	5	5	5	4	4	4	4	4
2020/03/11 8:32:12 AM GMT+1	YES	5	5	5	3	2	5	1	5	5	4	1	1	Civil Protection	4	3	3	1	3	5	5	5	5	2	4	1	4	5	5	4	5	4	4	1	5	5	1	1	1	1	5	5	5	5	3	5	5	3	4
2020/03/11 8:33:12 AM GMT+1	YES	3	4	5	3	4	3	3	5	4	4	4	2	Civil Protection	4	2	4	2	4	5	5	5	5	3	3	4	2	4	5	5	5	4	4	2	4	3	4	1	4	3	4	3	4	4	4	5	3	4	4
2020/03/11 8:37:06 AM GMT+1	YES	3	3	4	4	4	3	1	4	4	5	4	2	Civil Protection	4	2	4	1	3	4	5	5	5	3	4	2	2	5	4	5	5	4	4	5	4	5	4	2	3	3	4	4	4	2	4	4	3	4	4
2020/03/11 8:38:19 AM GMT+1	YES	3	4	4	4	5	2	4	5	5	3	3	1	Other	4	2	4	1	4	4	5	5	4	3	4	3	2	2	4	5	3	2	3	2	3	4	1	1	1	1	4	4	4	2	5	3	2	4	5
2020/03/11 8:40:37 AM GMT+1	YES	2	3	1	1	1	1	1	2	2	2	5	3	Civil Protection	1	1	2	1	1	5	5	5	5	1	1	5	5	5	5	5	1	2	1	1	2	1	1	1	1	1	1	5	5	5	1	1	1	5	5
2020/03/11 8:44:23 AM GMT+1	YES	4	4	5	4	3	4	2	5	5	4	1	1	Civil Protection	5	1	4	1	3	5	5	5	5	3	3	1	3	5	4	5	5	4	4	2	4	5	3	2	2	2	4	5	1	1	1	5	3	4	5
2020/03/11 8:46:45 AM GMT+1	YES	4	3	5	3	3	3	3	3	3	3	5	3	National Government	3	2	3	3	3	5	5	5	5	2	4	2	2	4	4	4	3	3	3	2	3	4	1	1	3	3	3	3	4	4	3	4	4	3	4
2020/03/11 8:47:01 AM GMT+1	YES	5	4	5	3	5	2	3	5	5	3	5	4	Regional Government	4	4	4	4	5	5	5	5	5	3	2	3	4	5	5	5	5	3	3	3	3	4	4	5	5	5	3	5	5	5	2	5	3	2	4
2020/03/11 8:48:55 AM GMT+1	YES	5	5	3	3	2	3	3	5	5	3	3	3	Other	5	3	3	3	5	5	5	5	5	3	3	4	2	5	5	5	3	3	3	3	3	3	3	3	5	3	3	3	3	3	3	5	3	3	3
2020/03/11 8:50:07 AM GMT+1	YES	5	5	5	4	4	4	1	5	5	4	1	1	National Government	5	1	5	1	3	5	5	5	5	3	3	2	2	4	5	5	5	4	4	3	4	4	3	3	3	3	4	5	4	1	2	4	1	4	5
2020/03/11 8:52:20 AM GMT+1	YES	5	5	5	5	4	5	1	5	5	5	4	1	National Government	5	1	5	1	3	5	5	5	5	4	4	4	1	5	4	4	5	5	5	2	5	5	5	5	5	5	5	4	5	1	3	5	3	3	5
2020/03/11 8:54:11 AM GMT+1	YES	4	5	4	5	4	3	2	5	5	5	2	2	municipal authority	5	1	5	3	5	4	5	4	5	3	4	4	1	5	4	4	5	2	4	1	4	4	4	4	4	4	4	2	2	4	1	2	1	2	5
2020/03/11 8:56:44 AM GMT+1	YES	4	3	4	3	5	3	3	4	4	5	5	2	National Government	5	3	5	3	5	4	4	4	5	2	5	2	1	4	4	4	4	4	4	3	4	4	3	4	3	4	4	3	4	3	3	4	2	2	4
2020/03/11 8:56:56 AM GMT+1	YES	3	4	5	4	5	3	2	5	5	4	2	2	National Government	4	3	5	3	4	5	5	5	5	3	4	5	3	4	5	5	5	4	4	3	4	5	5	5	5	5	5	5	4	1	5	5	3	4	5
2020/03/11 8:59:26 AM GMT+1	YES	3	4	2	4	4	2	3	3	3	4	5	3	Civil Protection	2	2	4	3	5	2	4	4	3	2	3	1	1	4	2	3	3	3	2	4	5	3	2	2	2	2	5	2	3	3	1	3	2	2	3
2020/03/11 9:02:52 AM GMT+1	YES	5	4	4	5	3	3	3	5	4	4	4	3	National Government	4	2	4	1	3	4	4	4	4	2	3	4	1	4	4	4	4	4	4	2	3	2	4	3	3	3	3	4	3	1	5	5	3	4	4
2020/03/11 9:03:19 AM GMT+1	YES	4	2	5	5	5	3	1	5	5	3	1	1	National Government	4	1	5	1	5	5	5	5	5	4	4	5	3	5	5	5	5	3	5	1	1	5	1	1	1	1	5	5	5	1	1	5	1	3	5
2020/03/11 9:03:49 AM GMT+1	YES	4	4	5	5	2	3	3	5	5	4	3	2	National Government	4	4	5	1	3	5	5	5	5	4	4	2	1	5	4	5	4	3	4	2	4	4	4	4	4	4	5	5	4	2	1	1	1	4	4
2020/03/11 9:03:53 AM GMT+1	YES	4	4	5	5	3	3	1	5	5	3	3	1	National Government	4	2	4	2	3	5	5	5	5	2	2	2	5	2	5	5	3	3	4	2	3	4	1	1	2	3	5	3	5	4	1	1	3	3	4
2020/03/11 9:04:18 AM GMT+1	YES	4	4	4	4	1	3	3	4	4	3	2	2	National Government	4	4	4	1	3	5	5	5	5	3	3	3	3	3	4	4	3	4	4	2	2	4	3	3	3	3	4	4	4	1	3	4	1	4	5
2020/03/11 9:04:28 AM GMT+1	YES	4	4	4	4	1	3	3	4	4	3	2	2	National Government	4	4	4	1	3	5	5	5	5	3	3	3	3	3	4	4	3	4	4	2	2	4	3	3	3	3	4	4	4	1	3	4	1	4	5
2020/03/11 9:06:05 AM GMT+1	YES	5	4	5	5	2	3	3	5	5	3	4	2	National Government	5	4	5	1	2	5	5	5	5	2	3	1	4	5	5	5	5	5	5	2	4	5	5	5	5	5	5	5	5	5	1	4	2	4	5
2020/03/11 9:07:36 AM GMT+1	YES	4	4	4	4	5	3	2	4	4	2	4	3	National Government	4	3	4	2	5	2	5	3	4	2	4	4	2	5	4	5	4	2	4	1	2	4	1	4	1	4	4	3	4	4	3	4	4	3	4
2020/03/11 9:07:39 AM GMT+1	YES	4	4	5	5	3	4	2	5	5	2	4	3	National Government	3	1	5	1	4	5	5	5	5	2	3	4	1	4	4	5	5	3	4	2	2	4	1	4	4	4	4	5	3	2	3	3	2	4	5
2020/03/11 9:09:14 AM GMT+1	YES	2	2	4	3	4	1	4	5	5	3	2	2	Other	3	2	4	1	4	5	5	5	5	3	3	4	1	1	5	1	3	2	2	1	1	4	1	1	2	3	4	2	5	1	3	3	3	3	5
2020/03/11 9:10:06 AM GMT+1	YES	5	4	3	1	5	1	5	1	2	1	5	4	Civil Protection	3	1	2	3	5	2	5	3	5	2	3	3	1	4	2	4	1	2	1	1	5	4	4	1	2	1	5	1	5	2	5	4	4	1	5
2020/03/11 9:10:09 AM GMT+1	YES	2	4	3	4	4	3	4	4	4	2	4	3	National Government	4	2	4	2	2	5	5	5	5	2	4	3	2	4	4	4	5	3	2	4	4	2	1	3	3	3	3	3	3	2	1	1	2	4	4
2020/03/11 9:10:49 AM GMT+1	YES	2	2	3	2	5	1	4	1	3	1	4	3	Presidency of the Republic	3	4	2	4	2	1	1	1	4	2	2	2	4	2	1	2	5	2	1	2	1	4	1	1	1	3	4	1	4	2	4	4	3	1	4
2020/03/11 9:11:21 AM GMT+1	YES	3	5	3	5	3	3	2	5	5	3	5	1	National Government	5	1	5	1	1	5	5	5	5	3	5	2	1	5	5	3	5	3	3	1	3	3	1	3	1	3	4	1	5	2	2	3	1	2	5
2020/03/11 9:12:38 AM GMT+1	YES	5	3	5	5	5	3	3	4	4	3	5	3	National Government	4	2	5	2	2	5	5	5	5	3	4	2	2	3	3	5	5	1	3	1	5	5	2	2	2	2	5	5	5	2	1	3	1	3	4
2020/03/11 9:13:00 AM GMT+1	YES	5	3	5	5	5	3	3	4	4	3	5	3	National Government	4	2	5	2	2	5	5	5	5	3	4	2	2	3	3	5	5	1	3	1	5	5	2	2	2	2	5	5	5	2	1	3	1	3	4
2020/03/11 9:13:30 AM GMT+1	YES	4	4	4	4	3	4	2	5	5	5	2	1	National Government	4	2	4	1	2	4	4	4	4	2	3	2	2	4	4	4	4	4	4	4	4	3	2	3	3	3	4	3	3	2	3	3	2	2	4
2020/03/11 9:16:39 AM GMT+1	YES	5	5	5	5	4	4	1	5	5	5	1	1	National Government	5	5	5	1	2	5	5	5	5	3	3	3	1	3	5	5	5	4	4	2	2	5	1	1	1	1	5	4	2	4	1	4	1	4	5
2020/03/11 9:17:30 AM GMT+1	YES	3	3	5	3	2	1	2	5	4	3	5	2	Civil Protection	4	1	5	1	2	5	5	5	5	1	2	3	4	4	5	5	4	4	3	1	5	5	3	3	4	5	5	3	5	3	3	1	4	3	5
2020/03/11 9:19:50 AM GMT+1	YES	4	4	4	4	3	2	2	4	4	2	4	2	Other	5	1	5	1	2	5	5	5	5	1	4	4	3	4	5	5	4	2	4	1	1	4	5	3	4	3	4	1	5	1	5	5	1	1	5
2020/03/11 9:21:09 AM GMT+1	YES	5	5	5	5	1	2	1	5	5	3	2	1	Civil Protection	5	4	5	1	5	5	5	5	5	5	2	2	1	5	5	5	5	5	5	1	5	5	5	5	5	5	5	5	5	5	1	5	3	5	5
2020/03/11 9:22:27 AM GMT+1	YES	4	4	3	3	3	4	2	4	3	2	4	1	Civil Protection	5	2	4	2	3	5	5	5	5	1	2	4	3	4	5	2	4	4	4	1	4	4	3	3	3	3	4	4	5	2	2	4	2	3	4
2020/03/11 9:22:51 AM GMT+1	YES	5	5	5	5	3	2	3	5	5	5	3	3	National Government	3	2	5	3	4	5	5	5	5	3	3	2	5	5	5	5	4	3	3	1	3	5	3	4	4	4	5	5	5	4	4	5	4	4	4
2020/03/11 9:26:37 AM GMT+1	YES	4	4	5	4	4	2	3	5	5	5	3	3	National Government	4	4	5	3	3	5	4	5	5	2	3	4	3	5	4	5	4	4	4	2	5	4	3	5	4	4	5	5	5	4	5	3	3	4	5
2020/03/11 9:27:34 AM GMT+1	YES	5	5	5	5	1	5	1	5	5	5	3	1	National Government	5	3	5	1	3	5	5	5	5	3	3	3	4	5	5	5	5	5	5	1	3	5	5	5	5	5	5	5	5	1	5	5	1	3	5
2020/03/11 9:27:47 AM GMT+1	YES	3	3	3	2	5	3	3	4	3	3	4	2	Other	4	3	4	1	3	4	4	4	4	3	3	2	2	4	4	4	3	3	3	3	2	5	5	2	4	2	4	3	3	3	1	5	2	3	3
2020/03/11 9:28:08 AM GMT+1	YES	4	3	4	4	3	3	2	4	4	3	3	2	National Government	4	1	5	3	4	4	4	4	4	3	5	2	1	4	3	4	4	3	4	2	3	4	2	2	2	2	3	4	4	3	2	4	2	4	4
2020/03/11 9:28:30 AM GMT+1	YES	5	4	5	4	3	2	3	4	4	2	2	3	Civil Protection	3	3	5	3	2	5	5	5	5	2	1	3	2	5	5	5	3	4	4	1	2	2	3	3	1	2	4	4	1	1	1	1	1	4	4
2020/03/11 9:29:09 AM GMT+1	YES	5	4	5	4	2	2	3	5	5	2	3	3	National Government	4	2	4	2	5	5	5	5	5	2	4	3	3	4	4	5	5	3	4	2	2	3	1	3	4	4	3	5	5	5	3	1	4	3	3
2020/03/11 9:29:38 AM GMT+1	YES	4	4	5	5	3	4	3	4	4	3	3	2	National Government	5	2	4	1	2	5	5	5	5	3	3	4	2	5	4	5	4	4	4	2	3	3	2	3	2	2	4	5	4	1	4	5	1	4	5
2020/03/11 9:31:32 AM GMT+1	YES	3	3	4	3	5	3	4	3	3	3	5	5	Regional Government	3	3	3	5	1	1	3	2	3	2	2	2	2	1	3	2	1	2	3	2	3	2	2	5	2	2	2	2	2	1	2	3	2	1	2
2020/03/11 9:32:29 AM GMT+1	YES	3	3	5	3	5	3	3	4	4	2	5	3	National Government	4	3	4	1	2	4	4	4	5	2	2	3	4	5	3	4	5	3	3	1	5	5	1	1	1	1	4	4	4	4	1	4	1	2	4
2020/03/11 9:36:41 AM GMT+1	YES	4	4	5	3	3	2	4	5	4	4	4	3	National Government	5	2	5	2	4	4	4	4	5	3	4	2	1	5	2	4	4	3	3	1	4	4	4	4	3	3	4	5	4	3	2	2	4	4	5
2020/03/11 9:36:50 AM GMT+1	YES	4	4	5	4	2	3	2	5	4	3	2	2	National Government	4	2	5	1	4	5	5	5	5	2	3	3	2	4	5	4	3	3	4	2	4	4	1	1	2	2	4	2	4	2	2	4	2	2	5
2020/03/11 9:39:29 AM GMT+1	YES	4	5	5	5	2	4	2	5	5	5	1	1	National Government	4	3	5	1	3	5	5	5	4	2	3	5	5	3	5	3	3	3	5	1	5	3	1	3	1	3	5	4	3	4	1	4	2	2	5
2020/03/11 9:42:07 AM GMT+1	YES	5	5	5	5	4	4	3	5	5	4	4	2	National Government	4	2	4	2	5	5	5	5	5	4	5	4	1	5	5	5	5	4	4	1	5	4	4	5	5	5	4	5	5	2	4	5	4	4	5
2020/03/11 9:42:14 AM GMT+1	YES	5	5	5	5	4	4	3	5	5	4	4	2	National Government	4	2	4	2	5	5	5	5	5	4	5	4	1	5	5	5	5	4	4	1	5	4	4	5	5	5	4	5	5	2	4	5	4	4	5
2020/03/11 9:42:57 AM GMT+1	YES	3	3	3	3	4	3	2	3	3	3	4	3	Civil Protection	3	3	4	3	3	5	5	5	4	3	4	2	1	4	4	4	4	3	3	3	3	3	3	3	3	3	3	4	4	3	2	3	3	3	5
2020/03/11 9:45:29 AM GMT+1	YES	3	3	5	3	3	1	5	5	5	1	5	5	Civil Protection	3	4	3	5	1	5	5	5	5	3	3	3	3	5	5	5	5	5	3	3	3	3	3	3	3	3	3	5	5	1	3	5	1	4	4
2020/03/11 9:45:45 AM GMT+1	YES	5	5	5	5	3	4	1	5	5	5	2	1	Civil Protection	5	3	5	1	3	5	5	5	5	4	5	2	1	5	5	5	5	3	5	3	5	5	5	5	5	5	5	5	5	4	1	5	3	3	5
2020/03/11 9:45:50 AM GMT+1	YES	5	5	5	3	5	2	3	5	5	4	3	2	National Government	4	3	5	3	5	5	5	5	5	1	3	3	3	5	5	3	1	3	3	3	3	2	2	3	3	3	3	5	5	1	5	5	1	3	3
2020/03/11 9:48:48 AM GMT+1	YES	4	5	5	3	2	4	1	5	5	4	5	3	Other	4	3	4	1	5	5	5	5	5	3	3	1	2	5	5	5	4	4	4	2	2	4	1	2	4	4	4	1	5	4	2	4	2	2	5
2020/03/11 9:54:12 AM GMT+1	YES	4	4	5	4	2	3	1	5	5	4	1	1	National Government	5	1	5	1	4	5	5	5	5	1	2	3	4	3	4	3	4	3	4	3	4	4	3	3	4	2	5	4	5	2	1	5	2	4	5
2020/03/11 9:56:38 AM GMT+1	YES	4	4	5	3	5	4	2	5	5	3	1	2	National Government	5	4	5	2	3	5	5	5	5	4	5	2	4	4	4	5	5	4	4	1	4	4	1	1	3	4	5	1	5	2	1	3	1	1	5
2020/03/11 9:56:59 AM GMT+1	YES	4	4	4	4	4	3	3	3	3	3	3	3	Civil Protection	4	3	4	3	3	5	5	5	4	3	3	3	2	4	4	5	5	3	3	3	3	3	3	3	3	3	3	4	4	3	1	1	2	3	5
2020/03/11 9:58:29 AM GMT+1	YES	2	4	4	4	5	3	3	5	4	2	3	2	municipal authority	4	3	4	2	5	5	4	4	4	1	2	3	4	4	4	5	4	1	2	1	2	3	3	3	3	3	4	4	4	2	4	3	3	4	4
2020/03/11 9:59:04 AM GMT+1	YES	4	4	4	4	5	3	4	5	5	3	5	5	Civil Protection	4	4	4	2	5	5	5	5	5	1	4	1	2	5	5	5	5	3	4	1	3	3	1	3	3	3	3	3	4	2	5	5	1	3	4
2020/03/11 10:00:02 AM GMT+1	YES	4	4	5	3	5	3	4	4	4	3	4	3	National Government	4	3	4	3	2	5	5	5	5	4	3	2	2	5	4	5	5	3	4	1	5	4	4	3	2	2	4	4	4	2	1	4	2	4	4
2020/03/11 10:00:37 AM GMT+1	YES	5	5	5	4	4	4	2	5	5	4	4	1	National Government	5	2	4	2	3	5	5	5	5	3	3	3	4	5	5	5	5	4	4	3	3	4	5	3	5	4	5	3	4	2	1	4	3	1	4
2020/03/11 10:03:25 AM GMT+1	YES	5	3	4	3	4	3	3	3	3	2	5	4	Civil Protection	3	4	3	3	2	5	5	5	5	3	3	2	4	3	4	4	4	2	2	3	5	4	1	1	1	1	5	5	5	3	5	5	3	4	4
2020/03/11 10:04:03 AM GMT+1	YES	3	3	4	3	4	3	3	4	4	3	3	3	National Government	3	3	4	3	4	3	3	3	4	2	2	3	3	4	4	5	3	3	3	3	3	3	3	3	3	3	3	4	4	2	1	3	2	2	4
2020/03/11 10:07:16 AM GMT+1	YES	4	4	4	4	5	3	2	5	5	4	4	1	National Government	4	2	5	1	4	5	5	5	5	3	4	3	2	4	3	4	4	4	4	2	2	4	3	2	3	3	4	4	4	4	2	5	3	3	4
2020/03/11 10:10:52 AM GMT+1	YES	5	5	5	5	5	4	2	5	5	4	3	1	Presidency of the Republic	5	2	4	1	2	5	5	5	5	3	3	5	1	4	5	5	4	4	5	1	5	5	5	1	1	1	5	3	5	1	3	3	1	2	5
2020/03/11 10:13:53 AM GMT+1	YES	5	5	5	4	3	4	1	5	5	5	5	1	Civil Protection	4	1	5	1	3	5	5	5	5	4	4	3	1	3	3	3	2	4	4	1	1	3	4	1	4	1	4	5	4	3	2	4	2	3	4
2020/03/11 10:16:03 AM GMT+1	YES	4	3	4	3	4	3	3	3	3	3	2	3	National Government	5	2	4	1	1	5	5	5	5	3	3	3	3	5	4	5	5	5	5	1	3	5	1	1	1	1	5	5	5	3	2	1	1	4	5
2020/03/11 10:16:19 AM GMT+1	YES	4	4	4	3	2	2	2	4	4	3	2	2	National Government	3	3	3	2	1	5	5	5	5	3	3	3	2	4	4	4	3	3	3	3	2	3	4	4	4	4	4	3	4	3	2	5	2	2	4
2020/03/11 10:16:48 AM GMT+1	YES	4	4	5	4	5	3	2	5	5	4	5	2	National Government	5	3	5	1	4	5	5	5	5	4	5	2	1	5	5	3	2	4	4	2	4	5	5	5	3	1	5	3	2	1	2	5	1	2	5
2020/03/11 10:17:25 AM GMT+1	YES	4	5	5	4	1	4	2	5	5	4	3	2	National Government	5	2	5	1	3	5	5	5	5	3	4	2	1	4	4	5	4	4	4	4	4	5	2	2	2	3	5	5	4	2	2	4	4	4	4
2020/03/11 10:19:03 AM GMT+1	YES	4	4	4	4	3	3	2	4	4	4	3	2	National Government	4	4	4	4	3	5	5	5	5	3	4	3	3	4	4	4	4	4	4	2	3	4	2	3	3	3	3	4	4	4	3	3	2	4	4
2020/03/11 10:20:47 AM GMT+1	YES	3	3	4	3	2	3	2	4	4	2	3	3	National Government	4	2	4	3	4	4	4	4	4	2	3	4	3	4	4	5	4	2	3	2	2	4	4	4	4	4	4	4	4	4	2	3	2	3	3
2020/03/11 10:22:45 AM GMT+1	YES	4	4	5	4	3	3	4	4	5	3	3	2	National Government	5	1	4	1	4	5	5	5	5	3	4	3	2	5	5	5	4	4	4	4	2	4	4	3	3	3	4	5	1	4	2	5	4	4	3
2020/03/11 10:23:39 AM GMT+1	YES	4	5	5	5	4	4	2	5	5	4	2	1	National Government	5	1	5	1	4	3	3	5	5	2	3	2	2	4	4	5	5	4	4	4	3	4	2	2	1	2	3	5	5	3	3	5	2	4	5
2020/03/11 10:26:41 AM GMT+1	YES	5	5	5	5	4	5	1	5	5	4	1	1	National Government	5	1	5	1	4	5	5	5	5	3	3	1	1	5	5	5	5	5	5	1	3	4	5	3	4	4	5	5	5	1	4	5	3	4	5
2020/03/11 10:28:19 AM GMT+1	YES	5	5	5	4	3	4	1	5	5	4	1	1	National Government	5	2	5	1	2	4	5	5	4	3	5	3	1	5	4	5	4	4	4	2	4	3	4	1	2	3	4	5	2	2	1	2	1	4	5
2020/03/11 10:28:55 AM GMT+1	YES	3	4	4	4	3	3	4	3	3	2	4	4	National Government	4	3	3	3	5	4	4	4	4	3	3	3	3	3	3	5	5	1	3	5	3	3	3	3	3	3	5	2	4	2	2	2	2	1	3
2020/03/11 10:29:13 AM GMT+1	YES	2	4	5	4	5	3	3	5	5	4	2	3	Civil Protection	5	4	5	1	2	5	5	5	5	3	5	3	1	5	5	5	5	3	4	5	5	5	3	5	5	5	5	5	5	5	1	3	1	3	5
2020/03/11 10:31:49 AM GMT+1	YES	5	5	5	3	5	2	2	5	4	5	1	1	National Government	5	3	5	1	4	5	5	5	5	3	4	4	2	5	4	5	5	3	5	1	2	4	5	5	1	1	4	3	4	2	3	3	2	2	5
2020/03/11 10:31:58 AM GMT+1	YES	4	4	4	3	3	3	3	3	3	4	3	4	Civil Protection	4	3	4	3	4	4	4	4	4	3	3	4	3	4	4	4	4	4	4	3	3	4	4	4	4	4	4	5	5	5	5	4	3	3	3
2020/03/11 10:36:23 AM GMT+1	YES	4	4	4	4	3	3	2	4	4	3	3	2	National Government	4	1	4	1	1	4	4	4	4	3	4	1	1	3	4	4	4	4	4	4	4	3	1	2	1	1	4	4	1	1	1	4	1	3	3
2020/03/11 10:36:34 AM GMT+1	YES	5	5	5	4	2	3	1	5	5	4	1	1	National Government	4	2	5	1	4	5	5	5	5	3	2	1	1	5	3	5	5	4	4	2	2	4	4	4	4	4	4	5	2	1	1	1	1	4	4
2020/03/11 10:38:14 AM GMT+1	YES	3	4	3	4	3	3	4	4	4	4	3	3	Civil Protection	4	3	4	3	3	4	4	4	4	4	3	4	2	4	4	4	4	3	3	3	4	3	3	4	3	3	3	5	3	4	4	3	3	4	4
2020/03/11 10:38:18 AM GMT+1	YES	2	4	4	5	5	2	5	3	5	1	2	3	National Government	3	1	5	3	2	3	4	4	5	2	3	2	4	2	3	4	5	2	3	2	5	3	1	1	2	3	2	4	2	2	1	2	4	4	4
2020/03/11 10:39:36 AM GMT+1	YES	4	4	5	4	3	4	2	5	5	3	3	1	National Government	4	3	5	1	4	5	5	5	5	4	5	2	1	2	5	5	4	3	4	1	3	3	3	3	4	3	4	4	4	5	3	5	3	3	3
2020/03/11 10:39:42 AM GMT+1	YES	4	4	4	4	5	2	3	5	5	3	1	1	Other	5	1	5	1	3	5	5	5	5	2	3	1	1	5	3	5	4	2	4	2	5	5	4	3	3	1	5	5	5	1	3	5	2	5	5
2020/03/11 10:39:51 AM GMT+1	YES	5	5	5	4	4	4	5	5	5	5	4	5	National Government	5	3	5	2	1	5	5	5	5	4	4	2	2	5	4	5	5	5	5	4	5	5	5	5	4	5	5	5	5	2	5	5	4	4	5
2020/03/11 10:40:13 AM GMT+1	YES	5	5	5	5	1	5	1	5	5	5	2	1	National Government	5	4	5	1	2	2	5	3	5	3	4	2	1	3	5	3	3	3	5	2	2	3	2	2	2	2	5	3	5	5	2	5	3	3	4
2020/03/11 10:40:19 AM GMT+1	YES	5	5	5	4	4	4	1	5	4	3	3	1	Other	4	1	5	1	4	5	5	5	5	3	2	3	3	3	4	3	3	4	4	3	3	3	4	4	4	4	4	5	3	2	1	5	3	4	4
2020/03/11 10:41:40 AM GMT+1	YES	5	5	5	5	3	4	1	5	5	5	1	1	National Government	4	2	5	1	3	5	5	5	5	3	5	3	1	5	5	5	4	4	5	1	3	5	4	2	2	3	3	5	5	1	4	5	3	5	5
2020/03/11 10:41:50 AM GMT+1	YES	4	4	5	5	3	4	1	5	5	4	2	1	National Government	5	3	5	1	2	5	5	5	5	2	3	4	3	5	5	5	5	5	5	4	4	4	4	3	4	4	5	4	5	4	4	5	4	4	5
2020/03/11 10:42:45 AM GMT+1	YES	3	4	4	3	3	3	4	5	4	4	3	3	National Government	3	3	3	3	3	5	5	5	5	4	3	4	3	3	4	4	4	3	4	4	3	4	3	5	5	4	4	4	4	4	4	3	4	4	3
2020/03/11 10:43:33 AM GMT+1	YES	4	4	5	4	5	3	2	5	5	4	4	2	National Government	5	4	5	2	3	5	5	5	5	3	4	2	3	2	4	5	5	4	4	1	2	4	4	3	3	3	5	3	3	2	2	5	3	4	5
2020/03/11 10:44:32 AM GMT+1	YES	4	5	5	5	4	3	1	5	5	4	3	1	Other	5	1	5	1	2	5	5	5	5	3	3	2	2	5	5	5	5	3	4	1	2	3	1	2	1	2	4	4	5	3	2	3	3	3	5
2020/03/11 10:45:26 AM GMT+1	YES	4	5	5	4	5	3	1	5	5	4	2	1	National Government	4	1	5	1	2	5	5	5	5	1	5	1	1	5	5	3	5	5	4	1	2	4	4	3	4	4	4	4	4	3	4	4	3	3	5
2020/03/11 10:45:43 AM GMT+1	YES	3	3	2	2	5	1	4	3	4	3	3	3	Presidency of the Republic	3	2	4	4	5	1	3	2	3	3	4	3	3	2	1	3	4	2	1	1	1	4	4	1	3	3	3	2	3	2	1	5	2	2	3
2020/03/11 10:46:23 AM GMT+1	YES	4	4	5	4	3	3	1	5	5	4	2	2	National Government	4	2	4	1	4	3	5	4	5	3	4	2	1	3	3	4	4	4	4	1	1	4	4	4	3	2	4	5	5	3	1	5	3	4	5
2020/03/11 10:46:28 AM GMT+1	YES	5	4	5	4	4	4	3	5	4	3	3	3	Regional Government	4	2	5	1	2	5	5	5	5	1	4	2	2	1	5	5	4	4	4	4	5	3	1	2	2	2	5	4	5	1	5	5	2	3	3
2020/03/11 10:46:45 AM GMT+1	YES	4	4	5	3	3	3	2	5	5	4	1	4	National Government	4	2	4	2	2	5	5	5	5	2	3	3	2	5	4	4	4	2	4	1	4	3	5	4	5	4	4	4	5	1	1	5	3	3	4
2020/03/11 10:46:46 AM GMT+1	YES	5	5	5	3	5	2	3	5	5	3	5	2	National Government	4	2	5	3	5	3	5	5	5	3	4	2	2	4	4	5	4	3	3	3	3	2	4	2	3	3	4	5	4	3	2	5	3	3	4
2020/03/11 10:47:28 AM GMT+1	YES	4	4	5	4	5	3	2	3	4	3	4	3	National Government	4	2	3	4	4	5	5	5	5	3	4	3	1	4	3	4	4	2	3	1	2	4	4	4	3	2	4	4	4	2	5	5	3	3	5
2020/03/11 10:47:30 AM GMT+1	YES	4	4	5	4	3	3	2	5	5	4	5	3	Civil Protection	5	2	5	1	5	5	5	5	5	4	4	2	1	5	5	5	5	4	4	5	4	4	5	5	5	5	5	4	5	1	2	5	1	4	5
2020/03/11 10:48:42 AM GMT+1	YES	5	5	5	5	4	5	2	5	5	5	5	5	National Government	5	4	5	1	3	5	5	5	5	2	3	2	5	4	5	5	5	5	5	3	5	5	5	5	3	3	5	3	5	1	5	4	3	3	5
2020/03/11 10:48:48 AM GMT+1	YES	1	1	5	5	1	5	4	5	5	5	3	1	National Government	5	1	5	1	2	5	5	5	5	4	5	1	1	5	5	5	5	5	4	3	3	4	5	4	5	1	5	5	5	1	5	5	1	4	5
2020/03/11 10:48:54 AM GMT+1	YES	5	5	5	5	4	4	1	5	5	4	1	1	National Government	5	1	5	1	4	5	5	5	5	2	2	1	3	4	4	5	5	3	4	3	4	5	5	5	5	5	5	5	5	1	5	5	2	4	5
2020/03/11 10:48:54 AM GMT+1	YES	4	4	4	4	3	4	2	5	5	3	5	2	National Government	4	3	4	3	3	5	5	5	5	3	4	2	1	5	3	4	3	3	3	2	3	3	3	5	3	3	3	5	5	4	1	1	1	5	5
2020/03/11 10:50:29 AM GMT+1	YES	5	5	5	3	2	2	2	4	4	2	3	3	National Government	5	3	3	4	5	5	5	5	5	2	2	3	3	3	4	5	5	3	3	3	3	4	5	5	3	4	3	3	5	1	5	5	1	3	4
2020/03/11 10:51:14 AM GMT+1	YES	1	5	4	5	5	5	5	3	3	3	4	5	National Government	5	4	5	1	4	5	3	3	5	5	4	3	5	4	5	5	5	5	5	5	4	5	5	5	5	4	5	5	5	5	5	5	5	4	5
2020/03/11 10:51:35 AM GMT+1	YES	5	5	5	5	3	3	1	5	5	5	3	1	National Government	5	1	5	1	1	5	5	5	5	3	4	4	2	5	5	5	5	4	5	1	4	5	1	1	3	3	5	5	5	1	2	5	1	5	5
2020/03/11 10:51:39 AM GMT+1	YES	5	5	5	5	3	4	2	5	5	4	4	1	National Government	5	2	5	1	2	1	1	5	5	2	3	5	2	4	2	4	4	4	5	1	2	4	2	3	3	3	4	4	5	3	2	3	2	2	4
2020/03/11 10:52:20 AM GMT+1	YES	4	5	5	4	3	3	2	5	5	4	2	1	National Government	5	2	4	1	1	2	2	5	5	2	5	2	1	3	5	5	4	4	4	2	3	4	5	3	5	4	4	5	5	2	2	4	2	4	5
2020/03/11 10:52:26 AM GMT+1	YES	5	5	5	3	3	3	4	5	5	5	1	1	National Government	5	4	5	1	4	5	5	5	5	3	4	1	2	1	5	4	5	3	5	3	5	3	5	5	5	5	4	5	5	1	5	4	1	3	4
2020/03/11 10:52:31 AM GMT+1	YES	5	5	5	5	3	3	1	5	5	3	2	1	National Government	5	1	5	1	1	5	5	5	5	2	3	3	3	5	3	5	5	3	4	3	5	5	3	3	3	3	4	5	5	2	5	5	1	4	5
2020/03/11 10:52:58 AM GMT+1	YES	4	4	5	3	5	3	3	4	4	4	2	2	National Government	4	3	4	2	2	4	4	4	5	3	3	2	2	2	2	2	5	4	4	1	5	2	4	4	3	3	4	4	4	2	1	4	2	2	4
2020/03/11 10:53:12 AM GMT+1	YES	4	4	4	4	4	3	2	5	5	4	2	3	Other	4	3	5	2	3	4	5	5	5	3	4	2	1	4	5	5	4	4	4	2	4	4	4	4	4	3	5	3	5	3	2	4	2	3	5
2020/03/11 10:53:24 AM GMT+1	YES	4	3	4	4	4	3	3	5	5	4	3	3	Presidency of the Republic	4	2	4	3	3	5	5	5	4	3	4	4	4	5	3	5	5	5	4	4	5	3	4	4	4	4	4	5	4	1	1	5	3	3	4
2020/03/11 10:55:31 AM GMT+1	YES	5	5	5	5	5	4	1	4	4	2	1	1	National Government	4	3	3	3	2	5	5	5	5	3	4	2	4	5	5	5	5	2	5	1	4	5	5	5	5	5	5	5	4	2	5	5	4	4	5
2020/03/11 10:55:40 AM GMT+1	YES	5	5	5	5	1	5	1	5	5	4	4	1	Presidency of the Republic	5	1	5	1	3	5	5	5	5	1	2	5	3	5	5	5	5	4	5	2	3	5	3	1	2	3	4	5	5	1	3	5	2	4	5
2020/03/11 10:56:12 AM GMT+1	YES	5	5	5	5	3	4	4	5	5	3	1	1	National Government	5	1	5	1	5	5	5	5	5	4	5	1	1	5	4	5	5	5	5	1	5	5	1	3	1	5	5	5	3	2	1	5	3	4	5
2020/03/11 10:56:32 AM GMT+1	YES	4	4	4	2	4	2	5	5	5	1	4	2	National Government	3	3	4	1	1	5	5	5	5	4	5	2	1	4	4	5	5	3	2	2	1	5	4	5	4	4	5	5	5	1	1	5	5	4	3
2020/03/11 10:58:15 AM GMT+1	YES	3	3	5	3	5	1	3	4	4	3	3	1	National Government	4	2	4	1	2	5	5	5	5	2	3	2	5	5	5	5	5	3	3	1	5	4	5	1	1	1	5	5	2	1	1	5	1	3	4
2020/03/11 11:00:16 AM GMT+1	YES	4	4	5	3	4	2	4	5	4	3	3	2	Other	5	2	4	2	4	5	5	5	5	4	5	2	1	5	4	4	4	3	4	5	4	5	4	2	2	4	5	5	2	3	1	1	4	4	5
2020/03/11 11:01:02 AM GMT+1	YES	5	5	5	5	4	3	3	5	5	4	3	1	National Government	5	1	5	1	1	5	5	5	5	1	1	5	5	5	5	5	4	3	4	2	5	5	5	5	5	5	5	3	5	1	2	5	2	2	5
2020/03/11 11:01:02 AM GMT+1	YES	4	5	5	5	4	3	2	5	5	5	2	2	National Government	4	1	5	1	3	5	5	5	5	2	4	3	1	4	5	4	4	3	4	3	4	5	5	3	4	2	5	5	5	1	2	5	2	3	4
2020/03/11 11:01:47 AM GMT+1	YES	4	4	5	3	5	3	2	5	5	2	5	2	National Government	4	1	5	1	4	5	5	5	5	3	3	1	2	5	5	5	5	3	4	4	4	5	3	3	3	4	4	5	1	1	1	1	1	3	5
2020/03/11 11:03:09 AM GMT+1	YES	4	5	4	4	5	3	1	5	5	3	3	1	National Government	5	2	4	1	3	4	4	4	5	3	4	2	2	4	2	4	5	3	4	2	3	4	3	4	4	4	4	3	5	1	4	5	2	3	4
2020/03/11 11:03:11 AM GMT+1	YES	4	4	5	4	4	3	4	5	5	4	3	2	National Government	4	4	4	3	4	4	5	5	4	3	3	3	3	4	4	4	4	4	4	4	4	4	4	4	4	3	4	5	5	3	5	5	3	3	5
2020/03/11 11:03:20 AM GMT+1	YES	2	3	3	3	5	1	5	3	3	1	4	4	Civil Protection	3	3	2	1	1	4	3	3	3	1	2	1	5	3	5	1	1	1	1	3	3	5	3	3	4	5	5	3	3	3	1	3	1	2	3
2020/03/11 11:04:16 AM GMT+1	YES	3	4	5	3	4	2	3	5	5	4	2	2	National Government	4	2	4	1	3	5	5	5	5	3	3	3	3	4	5	5	4	2	4	1	4	3	3	3	2	2	4	4	4	2	2	2	2	4	5
2020/03/11 11:04:27 AM GMT+1	YES	2	4	5	2	3	2	4	4	5	4	5	5	National Government	2	5	2	2	1	2	1	2	1	3	3	1	3	2	2	3	4	1	1	3	3	3	1	1	1	1	2	3	3	1	4	4	3	1	3
2020/03/11 11:05:38 AM GMT+1	YES	4	4	5	4	2	4	2	5	5	5	1	1	National Government	4	1	5	1	2	5	5	5	5	4	5	1	1	5	5	5	5	3	4	5	4	5	5	5	4	4	4	5	4	2	5	5	2	3	5
2020/03/11 11:07:16 AM GMT+1	YES	4	4	4	5	2	4	2	5	5	5	2	2	National Government	5	2	5	1	3	3	4	4	5	4	4	2	1	4	4	5	5	5	5	3	4	5	3	4	4	4	5	5	4	3	3	5	3	4	5
2020/03/11 11:07:40 AM GMT+1	YES	3	3	3	4	3	3	3	4	4	3	4	2	National Government	3	3	4	3	4	4	4	4	4	3	3	2	4	4	4	5	4	3	3	1	3	4	4	3	4	4	4	4	4	1	4	4	3	3	4
2020/03/11 11:10:20 AM GMT+1	YES	4	5	5	4	5	2	2	5	5	3	2	2	National Government	5	1	5	1	5	5	5	5	5	2	3	4	2	5	4	5	5	3	4	4	5	4	3	3	3	4	5	5	1	1	1	1	4	3	5
2020/03/11 11:10:21 AM GMT+1	YES	2	3	2	1	4	2	4	4	4	3	5	3	National Government	3	1	3	4	3	2	2	2	2	4	4	1	1	4	4	4	4	1	2	4	1	1	1	1	4	4	2	3	2	4	1	3	2	1	2
2020/03/11 11:11:18 AM GMT+1	YES	4	3	5	3	5	2	3	5	5	4	2	1	Civil Protection	4	1	5	1	3	4	5	5	5	2	2	3	2	3	5	5	3	4	3	4	4	3	3	3	3	3	4	5	5	4	3	5	3	3	5
2020/03/11 11:11:26 AM GMT+1	YES	5	5	5	5	4	4	2	5	5	4	5	2	National Government	5	3	5	2	3	5	5	5	5	3	3	3	3	5	5	5	5	2	5	1	3	4	4	2	2	4	4	4	5	2	1	4	3	2	4
2020/03/11 11:11:31 AM GMT+1	YES	5	5	4	5	5	3	4	3	4	3	4	2	National Government	2	3	5	4	3	4	3	3	4	5	5	1	2	2	3	5	3	1	1	3	3	4	3	3	3	3	3	4	3	3	4	3	5	4	3
2020/03/11 11:14:30 AM GMT+1	YES	5	5	5	5	1	5	1	5	5	5	1	1	National Government	5	4	5	1	2	5	5	5	5	3	3	2	3	3	5	2	4	3	5	1	5	5	5	5	5	2	3	4	5	2	1	5	1	4	5
2020/03/11 11:14:36 AM GMT+1	YES	5	5	5	5	3	3	1	5	5	3	3	1	Civil Protection	5	1	5	1	3	5	5	5	5	3	3	3	1	5	5	5	5	4	5	1	1	3	3	3	3	3	4	5	3	3	1	1	2	3	5
2020/03/11 11:15:04 AM GMT+1	YES	5	5	5	5	2	5	1	5	5	5	1	1	National Government	5	5	5	1	1	5	5	5	5	4	4	5	1	5	5	5	5	5	5	1	5	5	3	3	3	3	5	5	5	3	5	5	3	4	5
2020/03/11 11:16:00 AM GMT+1	YES	3	4	5	4	4	3	3	5	5	3	4	2	National Government	4	1	4	2	2	5	5	5	5	3	4	2	2	5	3	5	5	4	4	2	2	3	3	3	3	3	4	4	5	2	2	5	2	2	5
2020/03/11 11:17:18 AM GMT+1	YES	3	4	5	4	4	4	2	5	4	4	4	1	Civil Protection	3	3	4	2	4	5	2	2	5	2	3	4	3	5	4	4	3	2	4	2	4	4	2	1	4	4	3	4	4	1	1	1	1	4	4
2020/03/11 11:19:40 AM GMT+1	YES	4	5	5	5	2	3	2	5	5	5	5	1	Regional Government	4	3	5	1	4	5	5	5	5	3	3	4	2	5	3	5	5	4	5	3	3	5	4	1	1	1	5	1	5	1	2	5	1	2	5
2020/03/11 11:20:10 AM GMT+1	YES	3	4	3	4	3	2	3	4	2	3	2	4	National Government	3	4	5	3	5	5	4	4	4	4	4	3	3	3	3	3	3	3	4	2	3	4	3	3	3	3	4	5	4	4	4	4	4	3	4
2020/03/11 11:21:02 AM GMT+1	YES	4	4	5	2	5	2	3	5	5	5	3	1	National Government	4	1	5	1	4	4	5	4	5	1	3	3	4	3	5	5	3	4	4	5	3	5	3	3	3	3	5	2	5	5	1	5	3	3	5
2020/03/11 11:21:18 AM GMT+1	YES	5	5	5	4	4	4	2	4	3	4	5	3	National Government	4	2	4	1	4	4	5	5	5	2	3	5	2	4	4	5	4	2	4	4	3	5	4	5	4	4	4	3	4	3	3	4	4	3	4
2020/03/11 11:21:51 AM GMT+1	YES	4	5	5	3	2	3	1	5	5	3	4	3	Regional Government	4	3	5	1	5	4	5	5	4	3	4	2	2	4	5	5	5	4	4	2	4	4	1	3	2	2	4	4	4	1	1	1	2	4	5
2020/03/11 11:23:03 AM GMT+1	YES	4	3	5	4	5	3	4	4	4	3	3	4	National Government	3	3	3	4	2	5	5	5	5	1	2	3	5	5	4	5	2	3	2	1	5	3	1	1	1	1	3	5	5	1	1	4	1	4	5
2020/03/11 11:23:57 AM GMT+1	YES	5	5	5	4	2	4	1	4	5	4	1	1	National Government	5	1	5	2	2	5	5	5	5	3	4	2	2	4	4	4	4	4	4	1	3	4	5	5	5	3	4	5	3	1	1	5	1	4	3
2020/03/11 11:25:03 AM GMT+1	YES	5	5	5	4	4	4	1	5	5	4	1	1	National Government	4	1	5	1	1	5	5	5	5	2	2	2	4	5	5	5	5	4	4	3	4	4	5	4	4	4	5	5	5	2	2	4	2	4	5
2020/03/11 11:25:30 AM GMT+1	YES	5	4	4	4	3	3	3	5	4	2	4	2	National Government	3	1	5	3	5	5	5	5	4	3	4	4	3	4	3	2	4	3	4	3	4	3	3	4	4	3	4	4	4	3	3	4	3	4	3
2020/03/11 11:26:57 AM GMT+1	YES	4	4	4	2	5	4	2	4	4	4	1	1	National Government	3	1	4	1	3	4	4	4	4	3	4	2	2	2	4	3	3	3	4	1	3	4	4	4	2	2	4	2	3	1	2	4	1	3	4
2020/03/11 11:28:03 AM GMT+1	YES	3	3	4	2	4	3	4	4	4	3	1	3	Regional Government	3	2	4	1	3	5	5	5	5	3	4	3	3	3	4	4	3	3	2	1	3	3	4	3	4	4	3	4	3	4	1	4	2	4	4
2020/03/11 11:29:46 AM GMT+1	YES	5	5	5	4	4	4	2	5	5	4	2	1	Regional Government	5	5	5	1	3	5	5	5	5	4	4	1	1	4	5	5	5	4	5	1	2	4	5	5	5	5	5	5	5	1	5	5	2	5	5
2020/03/11 11:30:21 AM GMT+1	YES	4	4	5	3	5	2	3	5	5	4	4	3	Civil Protection	2	5	4	4	4	2	4	4	4	3	4	2	1	5	2	5	4	2	2	1	4	5	5	5	3	1	3	5	5	1	2	5	1	2	5
2020/03/11 11:31:15 AM GMT+1	YES	4	4	4	3	3	3	2	4	4	4	2	2	Civil Protection	4	3	4	2	1	4	4	4	5	3	3	4	3	4	4	5	4	4	4	1	4	4	3	5	5	5	4	5	5	2	4	3	5	3	5
2020/03/11 11:32:57 AM GMT+1	YES	5	3	5	5	3	5	1	5	5	4	1	1	National Government	5	1	5	1	2	5	5	5	5	3	4	1	1	5	5	5	5	5	5	1	5	5	3	1	2	2	5	5	3	2	2	5	2	4	5
2020/03/11 11:34:50 AM GMT+1	YES	5	5	5	4	3	4	2	5	5	4	2	2	National Government	5	2	5	1	3	4	5	5	5	3	5	3	2	5	4	5	5	4	4	4	5	4	4	4	3	4	5	4	5	2	4	5	4	4	5
2020/03/11 11:36:02 AM GMT+1	YES	5	5	5	5	2	5	1	5	5	5	1	1	Other	5	1	5	1	2	5	5	5	5	3	4	1	1	5	4	5	5	5	5	4	3	5	3	2	2	2	5	4	5	2	2	4	2	3	5
2020/03/11 11:38:54 AM GMT+1	YES	5	5	5	3	4	3	3	5	5	5	5	1	National Government	5	5	5	1	5	5	5	5	5	3	4	4	4	4	5	5	5	3	4	2	5	4	5	5	5	5	5	5	5	3	3	5	3	3	5
2020/03/11 11:39:08 AM GMT+1	YES	5	5	5	4	3	3	4	5	5	5	1	1	National Government	5	1	5	1	2	2	4	3	5	4	5	3	1	5	5	5	5	4	5	1	4	5	1	1	1	2	5	5	5	1	2	4	2	3	5
2020/03/11 11:39:24 AM GMT+1	YES	5	5	5	5	5	2	3	5	5	4	4	1	National Government	4	4	5	1	4	5	5	5	5	3	4	1	1	4	5	5	5	3	4	1	3	4	1	2	1	3	4	5	5	3	1	4	5	3	5
2020/03/11 11:39:24 AM GMT+1	YES	5	5	5	4	4	5	1	5	5	4	1	1	National Government	5	1	5	1	4	5	5	5	5	3	3	4	3	5	4	5	5	5	5	4	4	5	1	3	4	5	5	5	2	1	1	2	1	4	5
2020/03/11 11:40:52 AM GMT+1	YES	3	4	5	4	2	4	3	4	2	2	2	1	National Government	5	2	4	2	4	5	3	3	5	3	4	2	3	4	4	4	2	3	4	5	3	4	1	4	2	3	2	3	5	1	1	5	4	3	4
2020/03/11 11:42:23 AM GMT+1	YES	3	4	3	3	5	5	2	5	5	3	4	1	National Government	4	1	5	1	3	5	5	5	5	2	2	3	3	5	2	5	5	3	3	3	2	1	1	1	1	1	1	1	5	1	1	5	1	1	5
2020/03/11 11:43:21 AM GMT+1	YES	4	4	5	4	2	2	3	5	5	3	1	1	Presidency of the Republic	4	2	4	4	1	5	5	5	5	2	2	3	5	4	4	4	4	4	4	5	3	3	1	1	1	1	3	5	5	1	3	4	3	1	4
2020/03/11 11:43:25 AM GMT+1	YES	5	5	5	4	4	1	1	3	3	2	5	3	National Government	4	1	4	1	2	5	5	5	5	1	1	4	5	4	4	4	4	1	3	5	5	3	5	1	4	1	5	5	5	1	1	5	1	3	4
2020/03/11 11:43:48 AM GMT+1	YES	3	3	5	2	5	2	3	5	5	4	1	1	National Government	4	1	4	3	3	4	5	4	4	2	4	3	1	4	4	5	4	4	4	1	1	5	3	3	1	1	4	3	2	1	1	4	1	2	5
2020/03/11 11:44:44 AM GMT+1	YES	3	5	4	5	3	5	2	5	5	5	4	2	National Government	5	1	5	2	1	2	5	4	4	3	4	2	3	3	3	3	3	3	4	2	1	4	4	3	1	1	4	5	4	1	1	3	1	4	5
2020/03/11 11:45:10 AM GMT+1	YES	5	4	4	3	3	3	2	3	4	2	4	2	Regional Government	4	3	5	1	3	5	5	5	4	1	3	4	1	4	4	3	2	4	4	4	2	2	2	1	1	3	2	5	5	1	5	3	3	4	4
2020/03/11 11:46:55 AM GMT+1	YES	5	5	5	5	3	5	1	5	5	5	3	1	National Government	5	1	5	1	5	5	5	5	5	4	5	4	4	5	5	5	5	5	5	4	3	5	1	1	1	1	4	5	1	5	4	1	4	3	5
2020/03/11 11:49:38 AM GMT+1	YES	3	5	5	4	5	3	3	5	5	3	2	3	National Government	4	2	4	2	1	5	5	5	5	3	4	1	2	4	3	4	4	3	3	1	5	4	4	1	3	3	5	3	5	2	1	1	2	4	5
2020/03/11 11:49:58 AM GMT+1	YES	4	5	5	4	4	4	2	5	5	4	4	1	National Government	5	1	5	1	3	5	5	5	4	3	4	2	1	5	4	5	5	2	4	2	4	4	1	1	1	1	5	5	3	4	5	5	3	4	5
2020/03/11 11:50:07 AM GMT+1	YES	4	5	5	5	3	4	2	5	5	5	2	1	National Government	5	1	5	1	3	5	5	5	5	2	4	5	2	5	5	5	5	4	4	3	3	5	5	3	5	5	5	3	5	2	3	5	3	3	5
2020/03/11 11:50:19 AM GMT+1	YES	2	5	2	2	5	2	5	5	5	4	3	1	National Government	3	3	5	3	1	4	5	5	4	3	5	4	2	5	3	5	5	3	2	1	1	5	1	1	2	1	5	5	5	1	3	2	1	3	5
2020/03/11 11:50:59 AM GMT+1	YES	3	3	3	2	5	1	3	4	4	2	4	4	Other	3	1	3	5	3	4	4	4	4	2	2	2	5	4	5	5	5	1	2	1	1	1	4	5	4	4	4	2	4	1	5	5	3	1	5
2020/03/11 11:51:19 AM GMT+1	YES	5	5	5	5	4	4	2	5	5	2	4	2	National Government	5	4	5	1	3	5	5	5	5	1	2	1	5	1	1	1	1	5	4	1	4	4	4	4	4	5	4	5	2	4	1	5	4	5	5
2020/03/11 11:52:53 AM GMT+1	YES	2	3	4	4	5	3	3	5	5	5	2	1	Presidency of the Republic	4	2	5	4	1	5	5	5	5	3	3	3	3	2	2	4	2	3	2	1	1	1	1	1	1	1	1	5	5	5	1	5	5	2	5
2020/03/11 11:53:38 AM GMT+1	YES	5	5	5	5	4	5	5	5	5	3	3	4	National Government	4	1	3	3	4	5	4	4	5	5	5	2	2	5	5	5	5	4	4	4	5	5	5	5	5	5	5	5	1	5	3	5	5	5	5
2020/03/11 11:54:18 AM GMT+1	YES	5	5	5	5	2	3	2	5	5	5	3	1	National Government	4	2	5	1	5	5	5	5	5	3	4	2	2	4	4	4	5	4	4	1	4	4	4	4	3	2	3	5	4	4	5	4	4	4	5
2020/03/11 11:55:40 AM GMT+1	YES	5	5	5	4	4	3	3	4	4	4	4	4	National Government	4	3	5	1	4	5	5	5	5	4	3	3	3	5	5	5	5	4	4	3	3	3	2	3	3	3	5	2	3	1	4	5	2	2	5
2020/03/11 11:56:31 AM GMT+1	YES	5	5	5	4	4	4	1	5	5	3	4	1	National Government	5	2	5	1	3	5	5	5	5	4	4	3	2	5	5	5	5	4	5	2	4	5	5	2	4	4	4	5	1	4	1	3	3	4	5
2020/03/11 11:56:44 AM GMT+1	YES	5	5	5	5	4	3	2	4	4	4	5	3	National Government	5	5	5	2	3	2	4	3	5	3	4	3	2	5	3	5	5	3	4	4	4	4	3	3	3	3	4	4	5	2	2	5	2	3	5
2020/03/11 11:58:26 AM GMT+1	YES	4	4	4	3	4	2	2	5	4	4	1	2	Other	4	3	4	2	5	5	5	5	5	2	3	4	2	5	3	5	4	4	4	2	3	4	2	2	2	4	3	5	5	2	1	1	1	4	5
2020/03/11 11:58:47 AM GMT+1	YES	4	4	4	3	5	3	2	4	4	2	4	3	National Government	3	3	4	1	4	4	4	5	4	3	3	3	3	4	4	5	5	2	4	1	4	4	4	3	4	1	4	2	4	4	3	5	2	1	3
2020/03/11 11:59:07 AM GMT+1	YES	2	2	5	3	3	3	3	5	5	2	2	2	National Government	4	2	4	1	1	5	5	5	5	4	4	3	2	5	5	5	5	4	3	4	4	4	3	5	3	3	4	3	5	1	1	5	2	3	4
2020/03/11 11:59:45 AM GMT+1	YES	5	5	5	5	4	4	2	4	4	5	2	1	National Government	5	4	5	2	3	5	5	5	5	1	3	3	2	3	4	5	5	3	4	1	4	5	3	3	4	4	4	4	2	1	1	3	1	3	5
2020/03/11 12:00:18 PM GMT+1	YES	4	5	5	4	3	3	3	4	4	3	4	2	National Government	4	4	4	3	3	4	4	4	5	3	4	2	2	3	3	3	3	4	4	3	3	4	4	4	3	3	4	4	4	3	2	4	2	3	4
2020/03/11 12:00:41 PM GMT+1	YES	5	5	5	5	2	3	2	4	5	3	1	2	Civil Protection	4	3	4	2	5	5	5	5	4	3	3	4	2	4	3	3	5	3	4	2	4	4	5	1	5	2	4	2	5	1	1	5	1	1	5
2020/03/11 12:03:06 PM GMT+1	YES	4	4	3	3	3	3	4	4	4	4	3	3	National Government	3	3	3	3	2	2	2	2	5	2	3	3	3	3	4	4	4	3	4	3	3	4	3	3	3	3	4	5	4	4	2	3	2	3	4
2020/03/11 12:03:13 PM GMT+1	YES	3	3	5	3	5	3	3	5	2	2	4	3	National Government	4	2	4	1	4	5	5	5	5	1	2	3	4	3	4	4	4	4	4	2	4	4	4	4	3	3	4	5	4	1	5	5	3	3	4
2020/03/11 12:03:45 PM GMT+1	YES	4	4	4	4	5	4	2	5	5	3	1	2	National Government	5	1	5	2	2	5	5	5	5	3	4	2	2	4	4	4	4	4	4	2	4	3	1	4	4	2	4	3	4	2	2	4	3	2	5
2020/03/11 12:03:54 PM GMT+1	YES	5	5	5	5	5	4	1	5	5	4	2	2	National Government	5	3	5	1	3	5	5	5	5	2	5	3	3	5	5	5	5	4	5	1	4	4	1	5	5	5	5	2	5	1	3	3	1	2	5
2020/03/11 12:03:57 PM GMT+1	YES	5	3	5	5	5	3	1	5	5	4	2	1	National Government	5	1	5	1	3	5	5	5	5	3	4	2	1	5	3	5	5	4	5	3	5	5	4	1	4	4	5	5	5	5	1	5	5	5	5
2020/03/11 12:05:05 PM GMT+1	YES	5	5	5	5	3	4	1	5	5	4	2	2	National Government	5	5	5	1	5	5	5	5	5	3	1	2	2	4	5	4	4	4	4	1	4	5	1	1	1	1	5	4	5	3	1	5	3	3	5
2020/03/11 12:05:42 PM GMT+1	YES	5	5	4	3	5	2	4	4	4	3	4	4	National Government	5	3	4	1	2	5	5	5	5	2	3	3	4	4	5	5	5	3	3	1	4	4	1	1	1	1	5	5	3	2	1	5	1	2	3
2020/03/11 12:06:43 PM GMT+1	YES	5	5	5	4	4	3	2	5	4	4	4	2	Civil Protection	4	2	5	1	3	5	5	5	5	1	4	3	2	5	3	5	5	4	5	3	4	4	4	2	2	3	4	4	5	1	2	3	2	3	5
2020/03/11 12:06:43 PM GMT+1	YES	4	5	4	4	3	2	2	4	3	3	4	3	National Government	3	3	3	3	3	4	4	4	5	1	1	1	1	4	4	4	5	3	3	3	3	3	1	1	3	3	3	4	1	3	1	1	2	3	4
2020/03/11 12:06:48 PM GMT+1	YES	5	5	5	5	3	4	1	5	5	5	2	1	National Government	5	1	5	1	2	5	5	5	5	4	5	2	1	5	5	5	5	5	5	5	4	5	5	2	5	5	5	5	5	5	1	5	5	5	5
2020/03/11 12:06:49 PM GMT+1	YES	4	4	4	4	2	3	3	4	4	4	3	3	National Government	4	2	4	2	2	4	4	4	4	4	5	2	2	4	4	4	4	4	4	2	2	4	5	3	5	5	4	5	5	5	3	5	4	4	5
2020/03/11 12:06:59 PM GMT+1	YES	5	5	4	5	5	3	4	3	4	4	5	1	National Government	4	2	5	1	3	5	5	5	5	3	4	2	1	5	4	5	4	3	4	3	5	5	1	5	1	1	5	2	5	1	4	4	1	1	4
2020/03/11 12:07:04 PM GMT+1	YES	5	5	5	4	3	3	1	5	5	3	1	1	National Government	5	1	5	1	4	5	5	5	5	2	3	2	3	2	5	5	4	4	5	1	1	4	1	1	3	3	5	5	5	1	1	2	4	4	5
2020/03/11 12:07:30 PM GMT+1	YES	5	5	5	5	2	4	2	4	4	3	1	1	National Government	4	2	4	1	2	5	5	5	5	2	1	3	4	3	5	4	4	2	4	1	3	4	3	3	3	3	4	4	3	1	3	5	2	3	4
2020/03/11 12:07:44 PM GMT+1	YES	5	5	5	4	5	4	4	5	5	3	3	1	National Government	4	1	5	1	3	5	5	5	5	2	3	4	3	5	5	5	5	3	4	3	4	4	3	3	3	3	3	5	5	1	1	4	1	4	5
2020/03/11 12:07:52 PM GMT+1	YES	4	4	4	4	5	3	2	5	5	3	4	4	National Government	4	1	5	1	4	4	5	5	5	1	3	2	3	1	4	4	4	1	4	1	4	2	3	1	3	1	5	5	2	5	1	5	3	2	5
2020/03/11 12:08:17 PM GMT+1	YES	5	5	5	4	4	4	4	5	5	5	2	2	National Government	4	2	4	1	4	5	5	5	5	3	4	2	2	4	4	5	4	4	4	2	3	4	4	4	4	4	4	5	5	1	2	4	3	3	5
2020/03/11 12:08:25 PM GMT+1	YES	5	2	5	4	5	3	3	5	5	3	3	1	municipal authority	5	5	5	1	3	5	5	5	5	1	1	5	1	5	5	5	5	5	5	5	5	5	5	5	5	5	5	5	5	3	3	1	5	3	5
2020/03/11 12:09:01 PM GMT+1	YES	2	3	5	4	5	4	4	5	5	5	2	2	Other	5	1	5	1	4	5	5	5	5	1	4	5	2	5	5	5	5	3	2	3	1	5	5	1	2	2	4	4	5	5	1	5	1	1	2
2020/03/11 12:09:02 PM GMT+1	YES	5	5	4	5	3	4	1	5	5	3	3	2	National Government	5	1	5	1	3	5	5	5	5	3	3	3	4	3	3	5	5	5	5	5	5	5	4	4	4	4	4	5	5	4	4	5	3	4	5
2020/03/11 12:09:27 PM GMT+1	YES	4	5	5	5	5	3	2	5	5	3	3	1	National Government	5	2	5	1	1	5	5	5	5	3	5	1	1	5	5	5	5	4	5	1	4	4	4	4	1	1	4	5	5	1	1	5	1	3	5
2020/03/11 12:09:40 PM GMT+1	YES	5	5	5	4	3	4	1	5	5	4	3	2	National Government	5	2	5	1	3	5	5	5	5	4	5	2	1	4	5	5	4	4	5	2	4	5	5	5	5	5	5	5	4	3	3	4	4	4	5
2020/03/11 12:09:40 PM GMT+1	YES	5	5	5	5	5	5	5	5	5	5	5	5	National Government	5	5	5	5	1	5	5	5	4	5	5	5	5	5	5	5	5	4	5	5	5	5	5	5	5	5	5	5	5	1	5	5	1	5	5
2020/03/11 12:10:23 PM GMT+1	YES	5	5	5	4	4	3	2	5	5	3	4	1	National Government	4	2	5	1	5	5	5	5	5	3	3	4	3	5	5	5	5	3	4	1	5	4	4	4	4	2	4	5	5	1	4	4	1	3	4
2020/03/11 12:10:28 PM GMT+1	YES	5	5	5	5	3	4	2	5	5	4	3	2	National Government	5	1	5	1	2	5	5	5	5	2	2	3	4	3	3	4	4	4	4	3	4	4	5	3	3	3	4	4	5	1	3	5	2	3	5
2020/03/11 12:10:44 PM GMT+1	YES	2	2	2	4	5	2	3	4	4	4	3	2	Civil Protection	3	4	3	2	4	4	4	4	4	3	4	2	3	3	4	4	3	4	3	2	3	2	3	3	2	2	2	5	4	2	2	1	1	4	5
2020/03/11 12:10:54 PM GMT+1	YES	4	4	5	4	1	4	2	4	4	3	3	2	National Government	5	1	5	1	2	5	5	5	5	2	3	4	3	5	5	5	5	4	4	3	4	4	5	5	3	3	5	5	5	5	1	5	2	3	4
2020/03/11 12:10:59 PM GMT+1	YES	4	4	5	5	4	4	1	5	5	4	2	1	National Government	5	1	5	1	4	5	5	5	5	2	4	4	2	5	5	4	4	3	4	1	3	4	4	3	4	4	4	4	4	4	1	4	4	5	5
2020/03/11 12:11:14 PM GMT+1	YES	4	4	4	4	3	2	4	4	4	4	4	2	National Government	4	4	4	2	4	5	5	5	5	3	3	2	3	5	5	5	5	4	4	1	3	3	3	3	3	3	4	5	5	3	3	5	1	5	5
2020/03/11 12:11:17 PM GMT+1	YES	4	4	5	3	2	1	3	4	2	2	4	3	National Government	2	5	2	2	2	5	4	4	5	1	2	4	2	3	4	4	2	2	3	1	5	4	3	2	2	2	5	4	3	2	1	4	2	2	5
2020/03/11 12:11:21 PM GMT+1	YES	4	4	4	5	5	3	4	5	4	5	1	1	National Government	4	1	5	2	2	5	5	5	5	3	5	2	1	4	5	5	5	4	4	2	5	5	2	4	1	2	5	1	5	5	1	2	1	5	5
2020/03/11 12:11:29 PM GMT+1	YES	4	4	4	4	3	4	1	3	3	3	2	1	National Government	4	2	4	1	3	4	4	4	4	3	4	2	2	4	2	3	3	4	4	1	3	3	3	3	3	3	3	5	3	3	2	3	3	3	4
2020/03/11 12:11:30 PM GMT+1	YES	5	5	5	3	5	1	4	3	2	2	5	4	Regional Government	2	2	4	5	1	1	4	2	5	1	4	2	4	5	5	5	5	1	3	1	5	2	4	1	3	3	4	5	5	1	5	5	2	2	5
2020/03/11 12:11:56 PM GMT+1	YES	4	4	5	4	3	4	2	5	4	5	3	2	National Government	4	3	4	2	5	5	5	5	5	4	3	1	3	4	5	5	5	3	4	2	4	3	4	3	3	3	4	5	4	2	2	2	1	4	5
2020/03/11 12:12:02 PM GMT+1	YES	5	5	5	5	3	5	1	5	5	5	4	1	National Government	5	2	5	1	3	5	5	5	5	5	1	1	1	5	5	4	5	5	5	1	3	4	5	3	4	2	5	5	5	1	1	5	1	3	5
2020/03/11 12:12:04 PM GMT+1	YES	4	4	5	5	5	4	1	5	5	4	4	1	National Government	5	1	5	1	3	5	5	5	5	1	4	2	2	3	4	3	5	3	4	2	4	4	1	1	1	1	4	5	5	5	3	5	1	3	5
2020/03/11 12:12:11 PM GMT+1	YES	5	5	5	3	5	1	3	5	5	2	5	1	National Government	3	2	5	1	3	5	5	5	5	3	3	1	3	3	5	3	3	2	4	1	5	3	1	1	1	1	4	1	5	5	1	5	3	3	4
2020/03/11 12:12:16 PM GMT+1	YES	4	4	5	3	5	3	3	5	5	2	5	2	National Government	4	1	4	1	4	4	5	4	5	1	3	3	1	5	5	5	5	2	4	4	2	5	5	5	3	3	5	5	5	2	1	3	2	3	4
2020/03/11 12:12:30 PM GMT+1	YES	4	4	5	4	5	2	1	5	4	3	2	1	National Government	5	1	5	1	4	5	5	5	5	3	3	1	3	4	5	3	5	3	4	1	4	5	2	2	2	2	5	4	4	3	4	4	1	2	4
2020/03/11 12:12:35 PM GMT+1	YES	4	4	5	3	3	3	2	5	5	1	1	1	National Government	5	3	5	1	2	5	5	5	5	1	4	1	1	5	5	5	5	5	3	3	3	3	4	4	1	3	4	5	5	1	4	5	1	4	5
2020/03/11 12:13:18 PM GMT+1	YES	5	5	5	5	4	4	1	5	5	5	5	1	National Government	5	1	5	1	2	5	5	5	5	4	5	5	3	5	5	5	5	5	5	1	5	4	1	3	3	3	5	5	5	1	2	3	4	4	4
2020/03/11 12:13:25 PM GMT+1	YES	5	5	5	4	5	4	1	5	4	4	3	1	National Government	5	1	5	1	2	5	5	5	5	2	5	1	2	4	5	5	5	3	4	2	4	5	5	1	1	1	5	5	2	4	1	1	1	4	3
2020/03/11 12:13:50 PM GMT+1	YES	5	5	5	4	5	4	1	5	4	4	3	1	National Government	5	1	5	1	2	5	5	5	5	2	5	1	2	4	5	5	5	3	4	2	4	5	5	1	1	1	5	5	2	4	1	1	1	4	3
2020/03/11 12:14:15 PM GMT+1	YES	4	4	4	4	4	2	3	4	4	3	4	3	Civil Protection	4	2	4	1	3	5	5	5	5	4	4	2	2	4	4	5	4	2	4	2	2	3	3	3	3	3	3	5	5	2	3	3	2	4	4
2020/03/11 12:14:23 PM GMT+1	YES	3	3	5	4	5	3	3	4	4	3	5	5	Civil Protection	3	5	4	2	4	4	4	4	5	2	3	3	4	5	5	5	5	3	3	5	5	4	4	5	4	4	5	5	3	4	2	5	5	3	5
2020/03/11 12:14:29 PM GMT+1	YES	4	4	4	4	3	3	4	4	4	5	2	2	National Government	4	3	3	2	1	5	5	5	5	3	4	2	1	4	5	5	5	5	4	3	4	5	4	4	4	4	5	4	4	1	1	2	1	2	5
2020/03/11 12:14:36 PM GMT+1	YES	4	4	5	4	5	3	2	5	5	3	2	1	National Government	4	1	5	1	5	5	5	5	5	2	2	5	2	5	5	5	5	4	3	1	5	5	5	5	3	3	5	5	5	1	1	5	1	2	5
2020/03/11 12:15:04 PM GMT+1	YES	4	5	5	5	2	4	1	5	5	4	5	1	National Government	5	1	5	1	5	5	5	5	5	4	4	2	3	5	2	5	5	4	4	1	4	2	3	3	3	3	3	5	5	4	4	5	1	4	4
2020/03/11 12:15:14 PM GMT+1	YES	4	5	5	5	2	4	1	5	5	4	5	1	National Government	5	1	5	1	5	5	5	5	5	4	4	2	3	5	2	5	5	4	4	1	4	2	3	3	3	3	3	5	5	4	4	5	1	4	4
2020/03/11 12:15:20 PM GMT+1	YES	4	4	5	4	1	5	1	5	5	5	2	1	National Government	5	1	5	1	2	5	5	5	5	3	4	2	2	5	4	5	5	4	4	1	2	5	3	1	1	1	4	5	5	1	1	4	1	4	4
2020/03/11 12:15:26 PM GMT+1	YES	4	4	5	4	4	4	2	4	5	3	4	3	National Government	5	2	4	1	4	5	5	5	5	4	5	3	2	4	5	5	4	4	4	3	4	4	4	2	3	3	4	4	4	1	4	4	2	3	4
2020/03/11 12:15:30 PM GMT+1	YES	5	5	5	3	5	1	4	2	2	1	5	5	National Government	4	1	4	1	3	5	5	5	5	1	2	3	5	1	5	5	5	1	3	1	4	4	3	3	3	3	5	5	5	3	3	5	3	2	4
2020/03/11 12:15:38 PM GMT+1	YES	4	5	4	4	4	3	3	4	4	3	2	1	National Government	5	2	4	2	2	2	3	3	5	4	4	2	1	4	5	5	5	3	3	1	2	4	5	3	5	2	4	4	4	2	2	5	1	3	4
2020/03/11 12:15:45 PM GMT+1	YES	5	5	5	3	4	4	1	5	5	5	1	1	Other	5	1	5	1	1	5	5	5	5	2	3	1	1	5	4	5	5	4	5	1	4	5	5	5	3	3	5	5	5	1	5	5	3	3	5
2020/03/11 12:15:47 PM GMT+1	YES	4	4	5	4	2	4	2	5	5	4	1	2	National Government	5	1	5	1	4	5	5	5	5	4	5	4	2	1	5	5	5	3	4	1	1	4	1	1	1	1	5	5	1	4	1	5	5	4	5
2020/03/11 12:16:07 PM GMT+1	YES	5	5	5	5	4	3	1	5	5	5	1	1	National Government	5	3	5	1	3	5	5	5	5	3	5	4	1	4	4	5	5	4	5	4	4	4	4	4	2	2	4	5	5	2	2	3	2	4	5
2020/03/11 12:16:12 PM GMT+1	YES	5	2	4	2	5	2	4	4	4	4	1	1	National Government	4	1	4	1	4	4	4	4	4	1	4	2	4	4	5	3	1	4	2	1	3	2	4	4	4	4	4	5	4	1	1	4	1	3	3
2020/03/11 12:16:13 PM GMT+1	YES	4	3	4	3	5	3	3	5	5	3	4	3	Civil Protection	4	2	3	4	5	4	4	4	4	2	3	2	3	3	2	5	5	2	3	4	3	5	3	3	3	3	3	4	4	3	1	3	2	3	5
2020/03/11 12:16:23 PM GMT+1	YES	3	3	5	2	5	2	2	4	3	2	2	2	National Government	4	3	4	2	3	4	4	4	4	2	3	2	1	5	5	5	4	3	4	1	3	3	4	4	4	3	4	3	5	2	3	5	1	3	5
2020/03/11 12:16:34 PM GMT+1	YES	5	5	5	5	3	4	2	5	5	4	1	1	National Government	5	2	5	1	3	5	5	5	5	4	4	1	1	5	1	5	5	2	5	3	3	3	5	5	3	3	5	5	5	1	5	5	2	3	5
2020/03/11 12:16:38 PM GMT+1	YES	4	4	5	4	3	3	2	4	4	3	3	2	National Government	4	2	5	1	4	5	5	5	4	2	3	4	3	5	5	5	4	4	4	3	5	3	2	4	4	4	4	4	3	2	2	5	3	3	4
2020/03/11 12:16:44 PM GMT+1	YES	4	3	5	4	4	4	2	5	5	3	3	2	National Government	5	1	5	1	2	5	5	5	5	3	3	5	5	3	5	5	5	5	5	3	5	4	5	3	3	4	5	5	5	3	3	4	3	1	5
2020/03/11 12:16:54 PM GMT+1	YES	4	4	5	5	2	4	1	5	5	5	1	1	Civil Protection	5	1	5	1	3	5	5	5	5	4	5	4	2	4	4	5	5	4	4	4	4	5	3	3	4	4	4	5	4	2	1	3	3	4	5
2020/03/11 12:17:11 PM GMT+1	YES	4	4	4	4	3	3	2	5	5	4	5	2	National Government	4	4	4	1	4	3	3	4	4	3	4	4	2	4	4	4	4	2	3	3	3	4	2	3	3	3	3	4	4	2	3	5	1	2	2
2020/03/11 12:17:13 PM GMT+1	YES	4	5	5	5	2	4	1	5	5	3	1	1	National Government	4	3	5	1	2	5	5	5	5	2	4	2	1	2	2	5	5	4	5	1	4	3	1	3	1	2	4	4	5	1	1	4	3	3	5
2020/03/11 12:17:20 PM GMT+1	YES	3	3	4	3	5	2	2	3	4	2	4	3	National Government	4	2	4	2	5	5	5	5	5	1	2	4	4	5	5	5	4	3	3	2	4	4	4	4	4	4	4	3	4	2	3	4	1	2	4
2020/03/11 12:17:24 PM GMT+1	YES	4	4	5	5	4	3	1	5	5	4	2	1	National Government	5	1	4	1	3	5	5	5	5	3	5	1	1	5	5	5	5	4	4	1	4	4	1	1	1	3	4	5	5	2	1	1	4	4	5
2020/03/11 12:17:39 PM GMT+1	YES	4	4	5	4	3	4	2	3	4	3	1	3	National Government	4	3	4	1	3	4	5	5	3	2	2	2	4	3	4	4	5	4	4	1	4	4	4	4	4	5	4	4	4	1	1	5	4	4	5
2020/03/11 12:17:46 PM GMT+1	YES	4	4	5	4	3	4	2	3	4	3	1	3	National Government	4	3	4	1	3	4	5	5	3	2	2	2	4	3	4	4	5	4	4	1	4	4	4	4	4	5	4	4	4	1	1	5	4	4	5
2020/03/11 12:17:47 PM GMT+1	YES	4	4	4	4	3	3	2	4	4	1	4	2	National Government	4	4	4	2	3	4	4	4	4	3	4	2	1	4	4	4	4	4	4	2	4	4	4	2	2	2	4	3	4	1	2	4	3	3	4
2020/03/11 12:17:55 PM GMT+1	YES	4	4	5	4	3	4	1	5	5	4	2	1	National Government	5	1	5	1	3	5	5	5	5	3	4	2	1	3	4	5	3	4	4	3	2	4	1	1	3	3	4	5	5	1	5	5	2	5	5
2020/03/11 12:18:13 PM GMT+1	YES	4	5	5	5	3	4	1	5	5	4	2	1	National Government	4	3	5	3	3	5	5	5	5	2	3	5	2	3	4	4	4	4	4	2	5	4	4	4	2	2	4	5	5	1	1	2	1	3	5
2020/03/11 12:18:24 PM GMT+1	YES	3	4	5	3	5	3	2	5	5	2	4	1	Civil Protection	4	2	4	4	2	5	5	5	5	1	3	1	3	4	4	5	5	3	3	1	3	4	1	1	1	1	5	5	4	2	1	1	2	2	4
2020/03/11 12:18:27 PM GMT+1	YES	5	5	5	5	4	4	1	5	5	4	1	1	National Government	5	2	5	1	3	5	5	5	5	3	4	2	2	4	4	5	5	4	5	1	4	4	1	1	1	1	4	2	5	1	1	2	1	1	5
2020/03/11 12:18:41 PM GMT+1	YES	4	4	4	3	2	2	2	4	4	2	4	3	Other	4	1	5	1	3	5	5	5	5	1	2	3	4	3	3	4	5	3	4	1	3	2	4	2	3	2	4	4	4	1	4	5	2	3	4
2020/03/11 12:19:00 PM GMT+1	YES	4	4	5	4	4	4	2	4	4	3	3	3	National Government	4	3	4	2	5	5	5	5	5	3	4	3	2	5	3	4	4	4	4	4	4	4	4	3	2	2	4	4	5	3	2	4	2	4	5
2020/03/11 12:19:07 PM GMT+1	YES	5	5	5	5	5	3	2	5	5	4	2	2	National Government	5	1	5	1	1	5	5	5	5	2	2	3	4	1	1	5	5	4	4	4	5	5	5	1	1	1	5	3	5	1	1	5	1	3	5
2020/03/11 12:19:08 PM GMT+1	YES	5	5	5	5	2	4	1	5	5	3	4	1	National Government	5	1	5	1	2	5	5	5	5	3	1	1	3	4	2	5	4	4	4	4	5	4	3	4	1	2	5	5	5	1	3	4	3	3	5
2020/03/11 12:19:25 PM GMT+1	YES	4	4	5	4	3	3	1	5	5	4	1	1	National Government	5	1	5	2	4	5	5	5	5	2	4	2	2	5	3	5	4	4	5	1	3	5	3	1	5	5	3	3	5	1	3	5	3	2	5
2020/03/11 12:19:29 PM GMT+1	YES	5	5	5	5	4	4	2	5	5	4	1	1	National Government	5	1	4	1	3	4	5	5	5	4	5	2	1	4	5	5	5	4	5	1	2	5	4	1	2	2	3	4	4	1	3	4	1	4	5
2020/03/11 12:19:31 PM GMT+1	YES	5	5	5	4	4	3	2	5	5	2	2	1	Other	3	1	4	2	3	4	5	4	5	1	2	4	3	4	4	5	5	2	4	2	5	4	3	3	3	3	4	4	5	4	2	3	3	3	5
2020/03/11 12:19:49 PM GMT+1	YES	5	5	5	5	2	5	1	5	5	3	3	1	National Government	5	1	5	1	4	5	5	5	5	2	3	4	1	2	5	5	5	4	4	1	5	5	1	1	2	2	5	5	5	1	1	1	1	3	5
2020/03/11 12:19:52 PM GMT+1	YES	3	5	3	4	4	4	3	5	5	5	2	1	Other	4	1	5	1	3	4	4	4	4	3	4	2	1	3	3	4	4	3	4	1	1	4	4	1	1	1	4	4	4	1	4	5	1	3	5
2020/03/11 12:19:53 PM GMT+1	YES	5	5	5	5	4	5	1	5	5	5	1	1	National Government	5	1	5	1	1	5	5	5	5	3	4	2	1	5	3	5	5	5	5	2	2	5	2	1	2	2	5	5	2	1	1	5	1	4	5
2020/03/11 12:19:54 PM GMT+1	YES	4	4	5	1	5	1	5	3	5	3	5	1	Other	3	2	3	1	5	5	5	5	5	3	3	3	2	5	5	3	5	1	3	3	3	5	4	5	5	5	4	5	5	5	3	5	5	3	3
2020/03/11 12:20:02 PM GMT+1	YES	1	1	5	1	5	1	5	2	2	2	5	5	Regional Government	3	1	4	3	1	5	5	5	5	2	2	3	2	5	5	5	5	5	2	2	5	5	5	5	1	1	5	1	5	1	2	5	1	1	5
2020/03/11 12:20:03 PM GMT+1	YES	5	5	5	4	4	4	1	5	5	4	1	1	National Government	5	1	5	1	4	5	5	5	5	3	4	2	2	4	5	4	4	4	5	4	5	5	4	2	2	2	5	4	4	2	3	4	2	3	4
2020/03/11 12:20:08 PM GMT+1	YES	3	4	4	5	2	3	3	5	5	3	3	5	National Government	4	3	3	3	3	5	5	5	5	3	3	1	2	5	5	5	5	5	3	3	3	3	3	5	3	3	3	5	5	5	1	3	3	3	3
2020/03/11 12:20:14 PM GMT+1	YES	1	1	5	2	5	3	5	5	5	4	3	3	Other	4	1	4	1	5	5	5	5	5	1	3	3	3	3	3	3	3	3	3	1	4	3	3	3	3	3	3	1	5	1	2	4	1	1	4
2020/03/11 12:20:16 PM GMT+1	YES	4	4	4	3	5	3	3	4	4	3	2	2	Civil Protection	4	3	4	1	4	4	5	5	5	3	3	4	2	4	5	4	5	3	4	4	4	4	5	4	5	4	4	4	5	1	1	5	1	4	5
2020/03/11 12:20:23 PM GMT+1	YES	5	5	5	5	4	4	2	5	5	2	3	2	Civil Protection	5	5	5	2	3	5	5	5	5	3	4	4	2	4	4	5	5	4	4	2	4	4	4	4	4	4	4	5	5	3	3	5	3	4	5
2020/03/11 12:20:29 PM GMT+1	YES	5	4	5	3	5	3	2	5	5	2	2	2	Civil Protection	4	1	5	2	5	5	5	5	4	3	3	4	3	5	5	5	5	3	4	2	3	3	4	4	4	4	4	4	4	1	2	3	3	4	4
2020/03/11 12:20:32 PM GMT+1	YES	4	4	4	4	4	4	2	4	4	4	3	3	Civil Protection	4	2	4	1	3	4	4	4	4	2	3	3	3	4	4	4	4	3	4	1	4	4	4	4	4	4	4	5	5	2	3	3	3	3	5
2020/03/11 12:20:43 PM GMT+1	YES	3	5	5	5	2	3	1	5	5	3	1	1	National Government	4	1	5	1	3	5	5	5	5	2	3	4	2	1	5	5	5	5	5	1	5	5	3	3	1	1	5	5	5	1	1	5	2	5	5
2020/03/11 12:20:55 PM GMT+1	YES	5	5	5	4	3	4	1	5	5	4	1	1	National Government	5	3	5	5	1	5	5	5	5	2	3	3	4	4	4	4	5	3	4	4	3	4	4	4	4	3	4	5	5	1	3	5	1	3	4
2020/03/11 12:21:17 PM GMT+1	YES	5	4	5	4	3	4	1	4	4	4	1	1	National Government	5	1	4	1	2	5	5	5	5	4	5	1	1	4	3	4	5	4	5	1	4	4	4	4	4	4	4	3	4	1	1	5	1	2	5
2020/03/11 12:21:19 PM GMT+1	YES	1	2	1	1	5	1	2	2	2	2	1	2	Presidency of the Republic	3	4	3	1	2	5	5	5	5	1	2	3	5	5	5	5	5	3	1	1	4	3	3	4	2	2	3	4	4	2	1	4	2	1	3
2020/03/11 12:21:30 PM GMT+1	YES	5	3	5	4	4	3	3	5	4	3	4	3	Civil Protection	4	1	4	1	3	5	5	5	5	2	3	2	2	2	3	4	2	2	3	1	2	4	3	1	3	3	3	2	4	2	3	5	2	2	4
2020/03/11 12:21:42 PM GMT+1	YES	3	3	3	2	5	3	4	4	4	1	5	3	Other	3	3	3	3	3	4	4	4	5	1	3	3	3	5	5	5	5	3	3	2	5	5	5	5	5	5	5	5	1	2	3	2	3	3	3
2020/03/11 12:22:03 PM GMT+1	YES	5	5	5	5	5	3	1	5	5	4	4	1	National Government	5	1	5	1	4	5	5	5	5	3	3	3	3	3	4	4	4	4	5	1	2	4	4	2	4	1	5	3	5	2	2	5	1	3	5
2020/03/11 12:22:09 PM GMT+1	YES	4	2	5	4	4	4	2	5	5	5	2	2	National Government	5	1	5	2	4	5	5	5	5	4	5	2	1	5	5	5	5	3	4	4	4	5	4	4	3	3	4	5	4	1	4	5	3	4	5
2020/03/11 12:22:14 PM GMT+1	YES	5	5	5	4	1	4	1	5	5	4	3	1	National Government	5	5	5	2	3	5	5	5	5	3	2	2	4	5	4	5	5	5	5	1	2	3	5	1	3	1	5	3	4	1	3	5	1	3	5
2020/03/11 12:22:21 PM GMT+1	YES	5	5	5	5	3	4	1	5	5	5	1	1	National Government	5	1	5	1	2	5	5	5	5	4	4	1	1	5	5	4	5	5	5	1	1	4	4	3	1	1	5	5	3	1	2	3	1	3	5
2020/03/11 12:22:34 PM GMT+1	YES	4	4	3	4	4	3	2	3	4	4	2	2	National Government	4	1	4	3	4	5	5	5	5	2	3	3	1	5	3	4	5	3	3	1	4	3	4	4	4	3	4	4	4	4	1	4	3	2	4
2020/03/11 12:22:34 PM GMT+1	YES	2	5	5	4	3	4	2	5	4	4	2	2	Presidency of the Republic	4	2	4	2	3	4	5	5	5	1	3	4	2	5	4	5	5	4	4	3	4	4	5	5	4	5	5	5	2	1	4	5	5	4	5
2020/03/11 12:23:01 PM GMT+1	YES	4	4	4	4	3	3	3	5	5	5	2	1	National Government	4	2	5	1	1	5	5	5	4	3	4	2	2	4	5	4	4	3	4	2	2	4	3	2	3	2	4	3	3	2	1	4	1	3	4
2020/03/11 12:23:12 PM GMT+1	YES	3	3	3	3	5	1	3	4	1	2	5	5	Presidency of the Republic	3	4	3	3	3	5	5	5	5	3	3	1	5	3	5	5	3	3	3	3	3	2	5	5	5	4	3	5	3	1	3	4	2	3	3
2020/03/11 12:23:36 PM GMT+1	YES	3	3	5	1	5	1	3	1	1	3	5	5	National Government	3	4	2	3	2	2	4	3	4	1	3	4	4	4	4	1	1	3	1	4	5	3	5	4	3	1	4	1	4	1	3	5	1	1	4
2020/03/11 12:23:40 PM GMT+1	YES	4	4	5	5	1	5	1	5	5	3	2	1	National Government	5	1	5	1	1	5	5	5	5	3	3	1	5	5	5	3	5	5	5	5	5	5	3	2	2	2	5	2	5	2	1	5	1	1	5
2020/03/11 12:23:47 PM GMT+1	YES	4	5	4	4	5	3	2	5	5	3	2	2	National Government	4	2	4	2	3	5	5	5	5	3	4	2	3	5	4	3	2	1	4	1	3	4	2	3	2	1	3	5	3	2	2	4	3	4	5
2020/03/11 12:23:56 PM GMT+1	YES	5	5	5	3	5	2	3	4	4	4	3	2	National Government	4	2	4	2	3	5	5	5	5	2	3	3	3	5	4	3	3	4	3	2	4	4	1	1	3	3	5	1	5	3	2	5	2	1	4
2020/03/11 12:23:58 PM GMT+1	YES	4	4	4	3	5	3	3	5	5	5	2	1	Civil Protection	4	2	4	3	2	5	5	5	5	2	3	1	4	5	5	3	3	3	4	2	2	2	2	3	2	2	5	5	5	5	1	3	2	3	3
2020/03/11 12:24:26 PM GMT+1	YES	2	3	4	3	5	2	3	4	4	3	2	2	National Government	3	2	4	2	5	5	5	5	5	2	3	4	4	4	4	5	4	4	3	2	4	4	4	2	3	3	4	5	3	3	2	3	3	4	5
2020/03/11 12:24:30 PM GMT+1	YES	5	5	5	4	3	4	4	5	5	4	1	1	National Government	5	1	5	1	5	5	5	5	5	4	2	5	4	5	5	5	5	4	5	1	5	5	1	1	1	1	5	5	3	3	1	5	3	4	4
2020/03/11 12:24:35 PM GMT+1	YES	5	5	5	5	3	4	1	5	5	4	2	1	Other	5	1	5	1	2	5	5	5	5	3	3	2	2	1	4	4	4	3	4	2	1	4	4	1	2	2	4	4	2	1	1	4	1	4	4
2020/03/11 12:24:36 PM GMT+1	YES	5	5	5	5	4	4	1	5	5	5	4	2	National Government	5	2	5	1	2	5	5	5	5	3	4	2	3	5	4	5	5	4	5	3	3	5	5	5	1	4	5	5	5	5	1	5	2	3	5
2020/03/11 12:24:57 PM GMT+1	YES	3	2	3	2	4	3	1	5	4	3	3	2	Civil Protection	3	2	5	1	3	5	5	5	5	5	5	1	3	4	5	5	5	5	4	1	3	3	3	3	3	3	3	5	5	1	1	3	3	4	3
2020/03/11 12:25:17 PM GMT+1	YES	5	5	4	2	5	1	5	5	5	3	5	1	Civil Protection	4	1	5	1	3	5	5	5	5	1	3	4	4	5	5	5	5	4	3	2	3	5	3	3	1	1	5	5	4	1	2	5	1	4	5
2020/03/11 12:25:18 PM GMT+1	YES	3	4	5	3	3	4	1	3	4	2	4	4	Civil Protection	4	2	4	1	2	5	5	5	5	1	3	4	3	4	3	4	4	3	4	4	3	2	4	4	3	3	4	5	5	5	1	5	2	3	4
2020/03/11 12:25:23 PM GMT+1	YES	3	3	5	2	4	3	2	5	5	4	4	1	National Government	3	1	4	2	3	3	5	5	3	4	2	1	1	1	3	4	4	3	3	1	1	4	5	1	3	3	3	5	5	1	1	5	2	3	5
2020/03/11 12:25:31 PM GMT+1	YES	3	3	4	2	5	2	4	5	5	4	1	1	National Government	5	2	5	1	4	5	5	5	5	4	5	4	3	3	5	5	5	3	3	3	3	4	3	3	3	3	5	4	4	4	1	5	3	1	4
2020/03/11 12:25:42 PM GMT+1	YES	2	2	3	3	4	3	5	2	2	1	3	2	National Government	3	4	4	2	3	3	3	3	4	3	4	4	4	2	4	4	4	2	2	1	4	4	4	4	3	3	4	3	3	3	3	5	3	2	3
2020/03/11 12:25:55 PM GMT+1	YES	4	4	5	5	4	3	4	5	5	4	1	1	National Government	5	1	4	1	4	5	5	5	5	3	4	3	2	5	5	5	5	3	4	2	4	4	4	4	4	4	4	5	5	1	5	5	3	4	5
2020/03/11 12:26:00 PM GMT+1	YES	3	2	5	3	5	3	4	5	4	3	4	2	National Government	3	4	3	1	3	4	4	4	5	4	5	1	1	5	4	4	4	3	3	1	4	4	3	3	3	3	5	5	3	2	4	4	2	4	4
2020/03/11 12:26:01 PM GMT+1	YES	4	3	4	3	4	4	2	4	4	4	2	2	National Government	4	2	4	1	2	4	5	5	5	1	4	2	2	4	5	5	3	4	4	1	2	4	2	4	1	1	4	4	4	1	4	4	1	3	4
2020/03/11 12:26:07 PM GMT+1	YES	4	4	4	3	5	1	5	3	3	2	3	5	Regional Government	4	3	3	3	4	3	3	3	4	3	3	3	4	3	5	5	2	2	2	2	2	5	3	3	3	3	2	3	4	3	3	4	5	2	4
2020/03/11 12:26:10 PM GMT+1	YES	5	5	5	4	3	3	2	5	5	4	4	2	National Government	5	2	5	2	4	5	5	5	5	3	3	2	2	5	4	4	5	4	4	2	3	4	4	2	3	3	4	5	5	3	5	5	2	4	4
2020/03/11 12:26:20 PM GMT+1	YES	5	5	5	5	4	4	2	5	5	5	5	1	National Government	5	1	5	1	1	5	5	5	5	3	4	4	3	4	4	5	5	4	4	2	4	4	4	5	4	4	4	5	4	2	2	5	4	3	4
2020/03/11 12:26:27 PM GMT+1	YES	5	5	5	5	2	2	4	5	5	2	1	1	National Government	5	1	5	1	3	5	5	5	5	3	4	2	3	4	5	5	5	2	5	1	5	4	4	4	4	4	5	5	5	1	4	5	1	3	5
2020/03/11 12:26:39 PM GMT+1	YES	5	4	5	4	4	4	1	5	5	4	3	2	National Government	5	1	5	2	5	4	5	5	5	2	4	4	1	4	5	5	5	4	5	3	4	5	4	4	3	4	4	5	4	2	1	5	3	4	5
2020/03/11 12:27:24 PM GMT+1	YES	5	5	5	5	2	4	1	5	5	3	1	1	National Government	5	1	5	1	2	5	5	5	5	3	3	4	3	4	4	5	5	3	5	1	3	3	3	3	2	2	5	5	2	4	2	2	2	3	5
2020/03/11 12:27:48 PM GMT+1	YES	2	4	2	4	2	2	4	5	5	5	1	2	Civil Protection	3	2	5	2	3	5	5	5	5	1	3	3	1	2	3	5	5	3	3	3	3	3	5	2	5	4	4	3	5	1	5	5	2	2	4
2020/03/11 12:27:52 PM GMT+1	YES	5	5	5	5	1	3	1	5	5	3	1	1	National Government	5	1	5	1	3	5	5	5	5	2	2	3	4	2	4	5	5	3	4	1	4	4	3	3	3	3	5	5	5	3	3	3	3	4	5
2020/03/11 12:28:04 PM GMT+1	YES	3	4	5	4	5	4	2	3	3	4	5	3	National Government	4	2	4	3	3	4	4	4	4	3	4	3	2	4	3	3	3	4	3	2	2	4	4	4	4	4	3	2	5	1	2	3	2	3	3
2020/03/11 12:28:13 PM GMT+1	YES	3	4	5	4	5	4	2	3	3	4	5	3	National Government	4	2	4	3	3	4	4	4	4	3	4	3	2	4	3	3	3	4	3	2	2	4	4	4	4	4	3	2	5	1	2	3	2	3	3
2020/03/11 12:28:42 PM GMT+1	YES	4	4	5	3	3	4	2	5	5	3	1	1	National Government	4	3	5	1	3	3	3	3	5	3	3	3	3	5	4	5	4	4	4	3	3	4	4	4	2	2	4	3	4	2	3	5	2	3	4
2020/03/11 12:29:02 PM GMT+1	YES	4	5	4	4	5	2	4	5	5	3	3	1	National Government	4	2	4	1	1	5	5	5	5	2	2	3	2	4	5	5	5	4	4	1	3	3	3	3	3	3	3	5	5	3	1	5	1	4	5
2020/03/11 12:29:11 PM GMT+1	YES	5	5	5	5	4	4	2	4	4	5	3	2	National Government	4	2	5	1	4	5	5	5	5	3	4	2	1	5	5	5	5	3	4	1	3	4	4	4	4	4	5	3	3	3	1	3	4	3	4
2020/03/11 12:29:16 PM GMT+1	YES	5	5	5	5	2	2	1	5	5	2	4	1	National Government	5	1	5	1	3	5	5	5	5	1	1	2	5	5	5	5	3	2	4	1	4	4	5	5	2	2	5	5	5	2	5	4	1	4	5
2020/03/11 12:30:04 PM GMT+1	YES	3	3	4	3	4	2	2	2	2	2	5	4	Presidency of the Republic	3	3	3	2	4	3	3	3	4	2	3	1	4	4	5	5	5	2	3	2	3	3	4	4	4	2	3	5	5	3	1	4	1	2	3
2020/03/11 12:30:10 PM GMT+1	YES	4	4	4	3	5	3	3	4	4	4	5	3	National Government	4	3	4	2	4	5	5	5	5	3	4	4	1	4	5	4	5	3	4	2	4	4	4	4	4	4	4	5	5	5	4	4	4	3	4
2020/03/11 12:30:12 PM GMT+1	YES	5	5	5	2	5	1	5	3	5	2	5	1	National Government	3	4	4	1	3	5	5	5	5	3	3	1	1	4	4	5	5	3	2	1	5	4	5	3	3	3	3	3	3	3	3	5	2	3	4
2020/03/11 12:30:19 PM GMT+1	YES	4	4	2	4	2	4	3	5	5	5	2	1	National Government	5	2	5	1	5	4	4	4	5	4	4	4	2	5	5	5	5	4	4	1	5	3	4	4	4	3	4	4	3	2	2	2	1	4	4
2020/03/11 12:30:21 PM GMT+1	YES	4	5	5	5	3	4	2	5	5	5	2	2	National Government	4	2	4	1	4	5	5	5	5	3	3	3	3	5	4	4	5	4	4	3	3	4	4	3	3	3	4	3	4	2	2	5	2	2	4
2020/03/11 12:30:34 PM GMT+1	YES	5	5	5	5	1	4	1	5	5	5	1	1	National Government	5	1	5	1	3	5	5	5	5	3	4	4	1	5	5	5	5	4	5	1	3	5	1	1	1	1	5	5	5	3	5	5	3	3	5
2020/03/11 12:30:40 PM GMT+1	YES	4	3	5	1	5	2	5	4	4	1	5	4	National Government	3	3	4	1	1	5	5	5	5	1	2	2	5	4	4	2	1	3	2	4	3	5	1	3	3	3	3	2	4	4	1	5	1	2	4
2020/03/11 12:30:59 PM GMT+1	YES	4	4	5	2	4	2	4	5	5	4	1	1	Civil Protection	3	1	5	1	3	5	5	5	5	3	3	3	3	5	5	5	5	3	4	5	3	4	4	4	4	4	4	5	5	1	3	4	1	4	5
2020/03/11 12:31:05 PM GMT+1	YES	5	5	4	4	4	3	3	5	5	2	3	2	National Government	4	3	5	1	3	5	5	5	5	1	2	3	5	4	5	5	5	4	4	2	3	5	3	4	3	2	5	5	3	5	5	1	4	2	5
2020/03/11 12:31:28 PM GMT+1	YES	5	5	5	4	2	3	2	5	5	4	2	1	National Government	4	1	5	1	3	2	5	3	5	3	4	2	1	4	2	2	3	3	4	1	1	3	4	4	3	3	4	2	4	1	1	4	1	2	4
2020/03/11 12:31:40 PM GMT+1	YES	5	5	5	2	5	3	3	4	4	4	2	1	National Government	4	2	4	1	4	5	5	5	5	2	4	4	1	5	5	4	5	4	4	4	5	5	5	5	5	5	4	5	5	5	1	5	2	3	5
2020/03/11 12:32:17 PM GMT+1	YES	5	5	5	5	4	3	3	5	5	3	3	1	National Government	5	1	5	1	3	5	5	5	5	4	4	4	1	5	5	5	5	4	4	3	3	4	4	4	5	5	4	5	5	5	2	3	5	4	5
2020/03/11 12:32:27 PM GMT+1	YES	5	5	4	4	5	3	3	5	5	4	3	4	Regional Government	4	3	5	1	4	5	5	5	5	3	3	3	4	5	3	2	4	3	4	2	3	4	4	4	4	5	4	4	4	3	5	5	4	4	4
2020/03/11 12:32:28 PM GMT+1	YES	4	4	5	3	3	4	1	4	4	4	2	1	National Government	5	1	5	1	4	5	5	5	5	2	3	2	2	3	5	5	3	3	4	1	4	3	4	4	4	4	5	4	4	3	1	5	2	3	4
2020/03/11 12:32:34 PM GMT+1	YES	4	4	5	3	2	3	2	5	4	3	2	1	National Government	4	3	5	2	3	3	5	4	5	3	5	2	1	4	3	5	4	4	4	2	4	5	1	2	2	2	4	4	5	4	1	5	2	3	5
2020/03/11 12:32:48 PM GMT+1	YES	5	5	5	5	2	4	1	5	5	4	4	2	National Government	5	2	5	1	3	5	5	5	5	3	4	3	3	5	5	5	5	3	5	2	4	4	4	2	3	3	5	5	4	4	2	3	2	4	4
2020/03/11 12:32:52 PM GMT+1	YES	5	5	5	3	3	3	1	4	4	3	5	1	National Government	4	4	5	1	2	5	5	5	5	3	3	4	2	4	5	5	5	3	4	3	4	4	4	4	3	4	4	5	4	1	1	3	1	3	5
2020/03/11 12:33:10 PM GMT+1	YES	5	5	5	4	4	4	4	5	5	5	1	1	National Government	5	1	5	1	3	5	5	5	5	4	5	1	1	5	5	5	5	5	5	1	1	4	4	2	1	1	5	5	5	1	1	5	1	3	5
2020/03/11 12:33:15 PM GMT+1	YES	5	3	5	5	1	4	1	5	5	3	1	1	National Government	5	1	4	1	2	5	5	5	5	3	4	1	1	5	5	5	5	4	4	1	4	2	3	3	3	3	5	5	5	3	3	5	3	5	5
2020/03/11 12:33:35 PM GMT+1	YES	5	5	4	4	5	3	1	5	5	3	2	2	National Government	4	5	5	1	4	5	5	5	5	4	5	1	1	5	5	5	5	4	4	4	5	3	5	5	5	5	5	5	5	4	1	4	4	4	5
2020/03/11 12:33:40 PM GMT+1	YES	5	5	5	5	4	3	1	5	5	5	1	1	National Government	5	1	5	1	3	5	5	5	4	4	5	3	2	5	5	5	5	4	5	3	2	5	4	4	4	4	5	5	5	2	3	5	2	3	5
2020/03/11 12:34:23 PM GMT+1	YES	4	4	5	5	5	3	2	4	4	3	1	1	National Government	4	4	4	1	3	4	5	5	5	3	4	2	3	4	5	5	5	4	4	2	3	3	4	4	3	5	4	5	2	1	3	5	4	3	4
2020/03/11 12:34:27 PM GMT+1	YES	3	5	5	4	2	5	2	5	5	4	1	1	National Government	4	4	4	2	4	4	4	4	5	5	3	4	4	3	4	4	4	3	5	4	4	4	3	3	4	4	3	5	5	4	1	3	4	4	3
2020/03/11 12:34:38 PM GMT+1	YES	5	5	5	3	3	3	1	5	5	3	3	1	National Government	5	1	5	1	4	5	5	5	5	3	3	3	2	3	5	5	5	4	5	2	5	5	4	3	3	3	5	5	5	5	2	5	3	3	5
2020/03/11 12:34:48 PM GMT+1	YES	4	4	5	5	4	4	3	4	4	4	3	3	Civil Protection	4	3	4	2	3	5	5	5	5	4	4	2	1	4	4	4	3	4	4	3	3	3	3	4	2	2	4	4	2	2	2	4	2	4	3
2020/03/11 12:34:57 PM GMT+1	YES	3	4	5	3	5	2	4	4	4	2	2	3	Other	4	2	4	3	5	4	4	4	4	2	4	3	2	4	3	4	4	4	4	4	4	3	3	4	4	4	4	4	5	4	1	4	3	3	4
2020/03/11 12:34:57 PM GMT+1	YES	5	5	5	5	4	4	1	5	5	4	1	1	National Government	5	1	5	1	1	5	5	5	5	3	3	5	2	5	5	5	5	4	5	1	1	5	1	1	1	1	5	5	5	1	5	5	1	4	5
2020/03/11 12:35:25 PM GMT+1	YES	4	4	5	3	3	4	2	5	5	5	3	1	National Government	5	4	5	1	3	5	5	5	5	3	4	2	2	5	5	5	5	3	4	3	3	3	3	2	2	2	3	4	4	2	1	4	1	3	5
2020/03/11 12:35:25 PM GMT+1	YES	4	4	5	4	5	3	3	5	5	2	4	3	National Government	4	2	4	2	4	5	5	5	5	1	2	4	4	4	5	4	2	3	2	1	5	4	1	5	1	3	5	5	2	5	1	3	3	2	2
2020/03/11 12:35:29 PM GMT+1	YES	2	2	2	1	3	2	4	4	4	3	4	3	Civil Protection	2	4	2	5	2	4	2	3	2	2	4	1	2	4	4	5	4	3	2	1	3	3	4	2	4	2	5	5	3	5	1	4	2	2	2
2020/03/11 12:35:41 PM GMT+1	YES	5	4	5	3	4	3	3	4	4	4	3	2	Other	5	2	5	1	3	5	5	5	5	2	3	2	4	5	4	5	5	4	4	2	3	4	5	5	5	3	4	4	3	3	1	5	2	3	5
2020/03/11 12:35:52 PM GMT+1	YES	2	2	5	2	5	2	4	4	4	4	5	3	National Government	4	2	5	1	4	3	4	4	4	2	4	1	1	4	4	5	4	3	2	1	2	4	3	2	2	4	5	5	3	3	1	2	4	3	4
2020/03/11 12:35:58 PM GMT+1	YES	5	5	5	5	4	4	1	5	5	3	5	5	National Government	5	1	5	1	3	5	5	5	5	4	5	2	1	5	5	5	5	5	5	2	4	5	5	3	5	4	5	5	5	1	2	5	2	4	5
2020/03/11 12:36:19 PM GMT+1	YES	4	4	5	4	3	4	1	4	4	4	3	1	Civil Protection	4	1	4	1	2	4	4	4	5	3	5	2	2	4	2	5	5	4	4	1	4	4	1	2	1	2	4	4	5	2	1	3	4	3	4
2020/03/11 12:36:56 PM GMT+1	YES	5	5	5	4	3	4	2	5	5	4	2	1	Other	5	1	5	1	3	5	5	5	5	4	4	2	2	4	4	4	4	4	4	3	3	3	2	2	2	3	3	5	2	5	1	3	4	4	4
2020/03/11 12:36:57 PM GMT+1	YES	5	5	5	5	4	4	1	5	5	5	1	1	National Government	5	2	5	2	3	5	5	5	5	3	4	2	1	5	3	5	5	4	5	3	3	5	5	2	3	3	5	5	4	5	1	5	3	3	5
2020/03/11 12:37:00 PM GMT+1	YES	4	3	5	3	4	3	3	5	4	4	1	2	National Government	3	2	4	2	5	4	4	4	5	3	3	3	3	5	2	5	4	3	3	2	4	3	2	2	4	4	3	3	5	2	2	5	2	2	4
2020/03/11 12:37:13 PM GMT+1	YES	5	5	5	5	3	4	2	5	5	4	5	3	National Government	5	2	5	2	1	5	5	5	5	3	4	2	2	5	5	5	5	4	4	1	4	4	4	4	4	4	4	5	4	1	3	5	3	4	4
2020/03/11 12:37:25 PM GMT+1	YES	5	5	5	5	1	5	1	5	5	5	1	1	National Government	5	1	5	1	3	5	5	5	5	5	1	1	1	5	5	5	5	5	5	5	5	5	1	1	1	5	5	5	5	5	5	5	1	5	5
2020/03/11 12:37:49 PM GMT+1	YES	5	5	5	5	4	4	1	5	5	4	4	1	National Government	5	4	5	1	3	5	5	5	5	4	2	1	1	5	5	5	5	5	5	2	4	5	4	4	4	4	5	5	5	1	5	5	3	4	5
2020/03/11 12:38:18 PM GMT+1	YES	5	5	5	5	5	1	5	5	5	1	1	1	National Government	2	1	5	1	1	5	5	5	5	1	1	1	5	5	5	5	5	1	3	1	5	5	5	5	5	5	5	3	3	3	1	1	3	3	3
2020/03/11 12:38:36 PM GMT+1	YES	4	4	5	3	3	3	2	5	5	4	2	1	National Government	5	1	5	1	2	5	5	5	5	2	4	1	1	3	5	5	5	4	5	3	1	4	2	2	2	2	4	4	4	1	3	4	1	3	5
2020/03/11 12:38:37 PM GMT+1	YES	5	5	5	4	4	3	1	5	4	5	5	1	National Government	4	1	5	2	4	5	4	5	5	4	3	5	2	5	4	5	5	4	5	1	1	5	5	4	4	5	4	2	5	3	2	2	2	3	5
2020/03/11 12:39:45 PM GMT+1	YES	4	4	4	4	4	3	2	4	4	4	2	2	National Government	4	2	4	2	4	4	4	4	4	2	2	3	4	4	4	4	4	3	4	3	4	3	3	3	3	3	4	4	4	3	2	4	2	4	4
2020/03/11 12:39:50 PM GMT+1	YES	3	5	5	3	4	3	3	4	5	3	5	1	National Government	5	3	4	1	3	5	5	5	5	3	4	2	2	5	5	3	3	3	3	1	5	5	3	1	1	1	4	4	4	1	1	3	1	3	5
2020/03/11 12:39:55 PM GMT+1	YES	5	5	5	5	1	4	1	5	5	5	1	1	National Government	5	1	5	1	1	5	5	5	5	3	4	3	3	5	5	5	5	4	5	2	3	5	3	4	5	5	5	5	5	5	1	5	3	5	5
2020/03/11 12:39:59 PM GMT+1	YES	4	5	5	5	2	4	1	5	4	4	2	1	National Government	5	2	5	1	3	5	5	5	5	2	4	1	3	5	4	5	5	4	4	1	4	3	5	4	5	5	5	2	5	2	3	2	3	2	4
2020/03/11 12:40:22 PM GMT+1	YES	4	4	5	5	2	4	1	5	5	4	1	1	National Government	5	1	5	1	3	5	5	5	5	4	5	2	1	4	4	5	5	4	4	2	3	5	2	4	4	4	1	5	3	1	2	4	1	4	4
2020/03/11 12:40:25 PM GMT+1	YES	3	5	5	3	4	4	1	5	5	4	2	2	Civil Protection	4	4	5	3	2	5	5	5	4	5	5	2	1	5	5	5	3	3	3	2	3	2	3	3	2	4	5	5	5	2	5	5	2	4	4
2020/03/11 12:40:36 PM GMT+1	YES	4	4	4	4	3	2	2	5	5	3	5	1	National Government	4	2	4	1	2	5	5	5	5	1	4	3	2	1	5	3	2	4	4	2	3	2	4	4	1	3	3	4	4	2	3	5	3	3	4
2020/03/11 12:41:58 PM GMT+1	YES	4	4	4	3	3	2	2	5	5	5	2	1	Other	4	1	5	1	2	5	5	5	5	2	4	3	1	5	4	5	4	3	4	1	3	5	1	1	1	1	5	1	5	1	2	4	2	2	5
2020/03/11 12:42:03 PM GMT+1	YES	5	5	5	4	5	4	4	5	5	4	4	4	National Government	5	4	5	1	2	5	5	5	5	2	2	2	2	1	5	1	1	4	5	3	5	5	5	1	4	1	3	5	5	1	1	5	1	5	5
2020/03/11 12:42:17 PM GMT+1	YES	4	5	5	5	5	4	4	5	5	5	3	1	Presidency of the Republic	5	1	5	1	2	5	5	5	5	3	4	4	2	5	5	5	5	1	4	1	5	5	5	5	1	1	5	2	5	1	3	5	1	2	5
2020/03/11 12:42:25 PM GMT+1	YES	5	5	5	5	2	5	1	5	5	4	4	1	National Government	4	1	5	2	1	5	4	4	4	2	4	2	2	5	5	4	5	5	4	4	3	4	1	3	3	4	5	5	1	3	1	3	3	4	5
2020/03/11 12:42:27 PM GMT+1	YES	4	5	5	4	3	3	2	5	5	2	2	1	National Government	4	1	4	1	4	5	5	5	5	1	4	2	3	2	4	4	4	4	4	1	2	4	2	1	1	1	4	4	3	2	1	3	2	4	5
2020/03/11 12:42:49 PM GMT+1	YES	4	5	5	5	4	4	4	5	5	4	2	4	National Government	4	4	5	2	4	5	5	5	5	4	4	3	3	5	5	5	5	4	4	2	4	4	4	4	4	4	5	5	5	3	5	5	3	5	5
2020/03/11 12:43:08 PM GMT+1	YES	5	5	5	5	4	4	1	5	5	4	1	1	National Government	5	3	5	1	5	5	5	5	5	1	2	3	5	5	5	5	5	1	4	1	5	5	5	5	5	5	5	5	5	2	2	5	5	2	5
2020/03/11 12:43:36 PM GMT+1	YES	5	5	5	5	5	3	3	5	5	3	3	1	National Government	3	3	5	1	1	5	5	5	5	3	5	1	3	5	5	5	5	3	3	3	5	5	5	5	5	5	5	5	5	5	5	5	5	5	5
2020/03/11 12:44:02 PM GMT+1	YES	3	3	1	3	5	2	3	4	4	3	2	2	National Government	3	3	3	3	4	4	4	4	4	1	2	2	5	5	5	5	5	1	3	3	3	4	2	2	2	2	3	2	5	1	2	2	2	2	5
2020/03/11 12:44:39 PM GMT+1	YES	4	4	5	4	3	4	1	5	5	4	3	2	National Government	5	4	5	4	4	5	4	4	4	2	3	3	2	3	5	5	5	4	4	3	4	4	4	4	4	4	4	4	5	3	5	3	3	3	5
2020/03/11 12:44:41 PM GMT+1	YES	4	5	5	4	4	4	1	5	5	2	3	1	National Government	5	3	5	1	5	5	5	5	5	2	3	4	2	2	5	3	5	3	4	3	3	4	4	5	4	4	4	5	5	2	3	5	2	3	2
2020/03/11 12:44:45 PM GMT+1	YES	4	4	5	5	3	4	2	4	4	3	2	1	National Government	5	4	5	2	3	5	5	5	5	1	1	3	4	2	5	5	5	4	5	2	4	1	1	1	1	1	4	4	5	3	1	4	2	2	4
2020/03/11 12:45:07 PM GMT+1	YES	4	4	5	3	5	4	1	5	5	4	1	1	National Government	4	5	5	1	4	5	5	5	5	4	4	2	2	5	5	5	5	4	4	1	5	4	4	5	4	4	5	4	5	5	1	5	4	3	5
2020/03/11 12:45:38 PM GMT+1	YES	4	5	5	5	5	4	2	5	4	2	1	1	Presidency of the Republic	5	3	4	1	5	5	5	5	5	2	4	5	3	5	5	5	5	5	4	2	3	4	5	5	4	5	3	5	3	1	5	5	5	4	3
2020/03/11 12:45:40 PM GMT+1	YES	4	4	4	5	4	4	5	5	5	4	4	3	National Government	5	2	3	1	2	4	4	5	5	4	5	4	1	5	5	5	5	4	4	3	4	5	4	5	5	5	5	5	4	4	4	5	4	5	5
2020/03/11 12:45:52 PM GMT+1	YES	5	5	5	4	4	2	2	5	5	3	4	1	National Government	5	2	5	1	3	5	5	5	5	3	2	1	2	2	4	4	4	3	4	2	2	3	3	1	3	1	4	5	4	1	4	5	1	4	5
2020/03/11 12:46:02 PM GMT+1	YES	5	5	5	5	3	4	1	5	5	4	5	1	National Government	5	2	5	1	3	5	5	5	5	3	4	3	3	5	5	5	5	4	5	1	3	3	3	1	1	1	3	5	5	2	5	5	2	4	5
2020/03/11 12:46:10 PM GMT+1	YES	5	5	5	1	5	1	5	1	2	1	5	5	National Government	5	5	1	5	5	1	1	1	1	3	2	1	5	1	1	3	5	1	1	1	1	1	1	1	1	1	1	4	2	2	1	3	2	1	1
2020/03/11 12:46:21 PM GMT+1	YES	3	4	3	4	2	2	4	5	5	2	4	2	Regional Government	2	3	4	2	4	5	5	5	5	2	3	4	3	3	4	4	4	4	2	1	3	4	1	1	2	2	4	2	5	2	3	3	1	2	4
2020/03/11 12:47:03 PM GMT+1	YES	5	5	5	5	3	4	1	5	5	3	3	1	National Government	5	2	5	1	3	5	5	5	5	2	4	3	1	5	5	5	5	3	5	1	2	4	3	1	3	3	5	5	5	5	2	5	3	3	4
2020/03/11 12:47:19 PM GMT+1	YES	4	4	5	5	3	5	5	5	5	5	4	2	National Government	5	1	5	1	3	5	5	5	4	2	3	2	3	5	5	5	4	4	5	4	2	5	3	3	3	3	5	5	5	1	1	5	2	4	5
2020/03/11 12:47:21 PM GMT+1	YES	5	5	5	5	2	4	1	5	5	4	2	1	National Government	5	1	5	1	4	5	5	5	5	1	3	3	3	4	5	5	5	4	4	1	4	4	4	4	4	3	4	4	5	3	2	5	1	4	5
2020/03/11 12:47:22 PM GMT+1	YES	5	5	5	5	4	3	1	5	5	5	1	1	National Government	5	2	5	2	1	5	5	5	5	4	4	3	1	4	5	3	4	5	5	2	4	5	5	5	4	5	5	5	2	4	4	5	2	4	5
2020/03/11 12:47:27 PM GMT+1	YES	4	5	5	3	5	3	3	3	4	3	4	3	National Government	3	2	4	1	2	5	5	5	5	1	2	4	1	5	2	5	5	3	3	1	4	5	5	5	5	5	5	2	4	1	1	1	1	2	5
2020/03/11 12:47:42 PM GMT+1	YES	4	4	5	4	2	4	1	5	5	3	1	1	National Government	5	4	5	1	3	4	5	5	5	3	4	2	1	4	5	5	5	3	4	1	4	4	5	1	4	1	5	5	5	2	2	5	2	3	5
2020/03/11 12:47:54 PM GMT+1	YES	3	3	3	1	5	2	2	4	4	2	5	5	Other	3	4	2	3	3	4	3	3	4	2	3	1	5	4	5	3	5	3	3	1	4	3	3	3	3	3	3	5	5	1	3	4	2	3	3
2020/03/11 12:48:37 PM GMT+1	YES	5	5	5	4	2	4	2	5	5	5	4	1	Other	5	1	5	1	4	5	5	5	5	4	4	3	2	5	3	5	5	3	5	1	3	5	1	1	5	5	5	3	5	1	3	1	5	2	5
2020/03/11 12:48:51 PM GMT+1	YES	4	4	5	5	3	5	5	5	5	5	4	2	National Government	5	1	5	1	3	5	5	5	4	2	3	2	3	5	5	5	4	4	5	4	2	5	3	3	3	3	5	5	5	1	1	5	2	4	5
2020/03/11 12:49:13 PM GMT+1	YES	3	4	4	3	2	3	2	5	5	4	3	1	National Government	5	1	5	1	2	5	5	5	5	2	3	1	2	2	5	5	5	3	4	2	4	4	5	4	5	5	3	5	5	1	4	5	2	4	5
2020/03/11 12:49:17 PM GMT+1	YES	5	5	5	5	3	4	1	5	5	5	3	1	National Government	5	3	5	1	3	5	5	5	5	3	3	3	5	1	3	5	3	3	4	4	3	5	5	1	1	1	4	5	5	4	1	5	3	3	3
2020/03/11 12:50:02 PM GMT+1	YES	5	5	5	3	3	3	1	5	5	5	1	1	National Government	5	1	5	1	2	5	5	5	5	3	4	1	1	5	5	5	5	5	5	1	1	5	3	4	1	1	5	5	5	5	2	5	3	4	5
2020/03/11 12:50:15 PM GMT+1	YES	4	4	5	4	2	4	2	5	5	3	5	2	National Government	4	2	4	1	2	5	5	5	5	3	4	2	3	3	1	5	4	4	4	1	2	4	3	4	4	4	4	3	4	2	3	3	4	3	4
2020/03/11 12:50:15 PM GMT+1	YES	5	5	5	5	3	4	1	5	5	4	2	1	National Government	4	2	4	1	3	4	5	4	5	2	3	3	3	4	3	4	4	4	4	4	4	4	2	2	2	2	4	5	5	5	5	4	3	3	4
2020/03/11 12:50:15 PM GMT+1	YES	4	4	5	4	3	3	2	5	4	4	3	2	National Government	4	2	4	1	4	5	5	5	5	2	3	4	1	5	4	5	5	3	4	3	3	4	3	3	3	3	5	4	4	4	3	3	3	4	4
2020/03/11 12:50:35 PM GMT+1	YES	5	4	5	5	2	3	2	5	5	4	5	1	National Government	5	2	5	1	1	5	5	5	5	3	4	2	1	4	5	5	5	3	5	2	1	5	5	5	5	4	5	4	5	1	1	5	1	3	5
2020/03/11 12:50:35 PM GMT+1	YES	5	5	5	5	4	4	1	5	5	5	2	1	Regional Government	5	1	5	1	4	5	5	5	5	4	4	1	1	5	5	5	5	5	5	5	5	5	4	5	5	5	5	5	5	3	4	4	3	4	5
2020/03/11 12:50:53 PM GMT+1	YES	5	5	5	4	2	4	1	4	4	3	1	1	National Government	4	2	4	1	3	4	4	5	5	1	4	3	2	4	3	5	5	3	4	2	3	4	2	1	3	3	4	4	2	1	1	3	2	4	4
2020/03/11 12:51:26 PM GMT+1	YES	5	5	4	5	4	5	1	5	5	5	1	1	National Government	5	3	5	1	1	1	5	5	5	3	5	5	1	5	5	5	5	5	5	1	1	5	1	1	5	5	4	5	5	2	2	5	5	4	5
2020/03/11 12:51:32 PM GMT+1	YES	4	4	5	5	2	4	1	5	5	5	5	1	Other	5	2	5	1	3	5	5	5	5	4	3	1	3	5	5	3	5	3	5	2	4	5	5	1	3	4	4	5	5	1	3	4	4	4	5
2020/03/11 12:51:36 PM GMT+1	YES	4	5	5	5	4	3	2	5	5	5	2	1	National Government	5	1	5	1	4	5	5	5	5	1	2	4	4	4	4	5	4	2	3	1	3	2	1	1	1	1	4	2	4	1	1	4	1	1	5
2020/03/11 12:51:41 PM GMT+1	YES	5	5	5	5	3	4	1	5	5	2	1	1	National Government	5	1	5	1	3	5	5	5	5	2	3	4	1	5	5	5	5	4	5	5	5	5	2	3	3	2	5	4	4	4	2	5	3	4	5
2020/03/11 12:51:47 PM GMT+1	YES	4	4	5	5	5	3	2	4	4	4	2	4	National Government	4	2	4	1	4	4	4	4	5	2	2	3	4	2	4	4	4	4	2	1	2	2	4	2	3	3	4	5	5	2	5	5	2	3	3
2020/03/11 12:51:52 PM GMT+1	YES	5	5	5	2	5	2	2	3	3	1	5	3	National Government	3	3	3	1	3	5	5	5	5	3	3	3	3	5	5	5	5	3	3	3	3	3	3	5	5	5	5	5	5	5	2	5	1	3	3
2020/03/11 12:51:53 PM GMT+1	YES	2	4	5	5	5	1	5	3	5	1	5	3	Civil Protection	5	1	3	1	5	5	5	5	5	2	4	2	1	1	5	5	1	1	2	1	1	1	5	1	1	1	5	5	5	5	3	5	3	2	3
2020/03/11 12:52:02 PM GMT+1	YES	5	5	5	5	5	3	1	5	5	3	1	1	National Government	3	2	5	1	4	5	5	5	5	1	3	2	5	5	3	5	3	2	4	1	4	4	1	1	3	3	4	2	5	2	3	5	1	2	5
2020/03/11 12:52:20 PM GMT+1	YES	5	5	5	4	2	3	2	5	5	3	4	2	Other	4	4	4	1	3	5	5	5	5	3	3	4	3	4	3	5	4	3	4	3	4	5	3	3	3	3	5	4	5	2	2	4	2	3	4
2020/03/11 12:52:47 PM GMT+1	YES	2	3	5	2	5	2	5	1	1	1	5	5	Civil Protection	4	5	3	3	1	5	5	5	5	1	3	2	5	1	1	1	1	2	3	5	5	4	4	5	4	4	4	5	5	2	3	4	1	4	5
2020/03/11 12:52:49 PM GMT+1	YES	4	4	5	4	3	2	2	4	5	3	4	2	National Government	4	1	5	1	5	5	5	5	5	2	3	5	3	5	5	5	5	4	4	1	3	3	1	4	3	3	4	4	3	2	1	3	1	4	5
2020/03/11 12:53:26 PM GMT+1	YES	2	4	4	4	5	2	3	4	4	4	3	3	Regional Government	5	3	4	2	2	5	5	5	5	4	4	2	4	5	3	4	5	4	4	2	4	4	4	4	3	4	3	4	5	2	3	3	3	4	5
2020/03/11 12:53:53 PM GMT+1	YES	4	4	4	4	4	2	2	4	4	1	5	3	National Government	3	5	2	1	2	5	5	5	5	3	4	2	5	5	5	5	4	3	3	3	5	3	3	3	3	3	3	5	5	5	4	1	3	4	5
2020/03/11 12:54:11 PM GMT+1	YES	4	4	4	3	5	1	3	5	5	1	1	1	Presidency of the Republic	4	2	5	2	2	5	5	5	5	1	2	1	4	5	4	5	4	2	4	1	2	2	2	4	1	1	5	3	5	4	1	4	2	4	5
2020/03/11 12:54:30 PM GMT+1	YES	4	5	5	4	4	4	2	5	5	3	2	2	National Government	4	2	4	1	4	5	5	5	4	3	4	1	1	4	5	5	5	3	4	3	4	4	2	2	2	3	4	4	3	1	1	4	3	3	4
2020/03/11 12:55:44 PM GMT+1	YES	4	5	4	4	3	4	1	5	5	4	3	1	National Government	5	1	5	1	2	5	5	5	5	4	5	2	2	4	4	4	4	4	4	2	4	4	4	3	3	3	4	5	4	4	1	5	5	4	5
2020/03/11 12:56:02 PM GMT+1	YES	5	5	5	3	4	2	3	5	5	3	2	1	National Government	5	5	5	5	5	5	5	5	5	3	3	2	1	5	5	5	4	3	4	3	5	4	3	3	3	3	5	4	4	4	1	4	1	3	5
2020/03/11 12:56:27 PM GMT+1	YES	5	5	5	4	3	3	3	5	5	4	3	2	National Government	4	2	4	1	2	5	5	5	5	3	4	2	2	5	5	5	5	4	4	1	3	4	4	4	3	3	4	4	4	1	4	4	2	4	4
2020/03/11 12:56:36 PM GMT+1	YES	4	4	5	4	5	2	4	4	4	2	5	3	Civil Protection	4	3	3	3	2	5	5	5	5	3	3	2	4	4	5	5	4	3	4	1	4	4	1	4	5	5	4	5	5	2	2	5	4	3	4
2020/03/11 12:56:53 PM GMT+1	YES	3	3	5	3	5	2	5	3	3	3	3	3	National Government	3	3	3	3	3	5	5	5	5	4	4	4	5	5	5	5	4	4	3	4	5	5	4	4	4	4	4	5	5	3	3	3	3	4	5
2020/03/11 12:57:00 PM GMT+1	YES	5	5	5	5	3	5	1	5	5	4	4	1	National Government	5	1	5	1	4	3	3	5	5	3	5	2	1	3	5	5	5	4	5	3	4	5	3	1	5	5	5	2	5	2	4	4	4	3	5
2020/03/11 12:57:09 PM GMT+1	YES	3	5	5	3	5	3	3	5	5	3	3	1	National Government	3	3	3	1	3	5	5	5	5	3	4	4	3	4	5	5	3	3	3	2	1	3	3	3	3	3	3	5	2	1	5	5	2	4	5
2020/03/11 12:57:11 PM GMT+1	YES	4	4	4	4	4	3	1	4	4	4	2	1	National Government	4	1	4	1	3	5	5	5	5	2	2	2	5	2	5	5	3	3	4	3	3	4	3	3	3	3	4	5	3	2	2	2	2	3	5
2020/03/11 12:57:28 PM GMT+1	YES	3	3	5	3	5	2	4	4	4	2	4	2	National Government	2	3	3	3	5	5	5	5	5	2	4	4	2	5	2	5	5	3	3	2	3	4	5	5	4	4	5	5	2	5	1	3	2	2	3
2020/03/11 12:57:30 PM GMT+1	YES	3	4	4	5	4	4	2	4	4	4	3	2	Civil Protection	4	4	5	1	2	5	5	5	5	3	3	4	4	5	5	5	4	3	4	1	4	5	1	1	3	3	5	5	5	5	1	4	3	4	4
2020/03/11 12:57:40 PM GMT+1	YES	4	4	4	4	5	4	2	5	5	2	4	1	Other	5	1	5	1	4	5	5	5	5	2	3	3	3	4	5	5	5	4	4	1	4	5	1	4	3	3	5	4	5	2	1	5	2	3	5
2020/03/11 12:57:47 PM GMT+1	YES	4	4	5	5	4	4	1	5	5	5	3	1	National Government	5	2	5	1	4	5	5	5	5	5	2	2	4	5	4	5	5	4	5	1	5	3	4	2	4	3	4	5	5	1	3	4	2	4	4
2020/03/11 12:58:09 PM GMT+1	YES	3	3	5	3	5	1	4	4	5	2	5	3	National Government	5	1	5	1	4	5	5	5	5	2	3	4	2	2	5	4	4	3	3	4	5	5	5	2	2	3	4	2	5	3	1	4	2	2	5
2020/03/11 12:58:10 PM GMT+1	YES	4	4	4	4	4	3	3	5	4	4	2	2	National Government	5	2	4	1	3	5	5	5	5	3	1	1	4	5	3	5	4	4	4	3	4	4	4	4	4	3	4	3	5	3	3	5	3	3	4
2020/03/11 12:58:11 PM GMT+1	YES	3	3	4	3	5	3	3	4	4	2	2	2	National Government	4	2	4	4	3	4	4	4	4	2	3	4	3	4	4	4	3	1	4	2	4	2	4	4	4	4	3	4	4	2	2	4	4	3	4
2020/03/11 12:58:22 PM GMT+1	YES	5	5	4	3	4	2	1	5	5	3	2	2	Civil Protection	4	3	4	2	4	5	5	5	5	3	3	4	2	4	4	4	4	3	4	1	3	4	4	1	2	2	4	4	5	1	1	3	2	4	5
2020/03/11 12:58:51 PM GMT+1	YES	3	4	5	3	5	4	3	5	5	3	2	1	National Government	4	1	5	1	3	5	5	5	5	1	3	2	1	5	3	5	5	3	3	3	1	5	5	2	3	2	4	5	5	1	1	3	3	3	4
2020/03/11 12:58:57 PM GMT+1	YES	3	4	4	3	5	1	4	4	4	2	5	3	Other	4	2	4	2	5	4	4	4	5	4	4	5	1	4	4	4	2	3	3	5	3	3	3	3	3	3	3	4	4	1	3	4	2	4	4
2020/03/11 12:59:14 PM GMT+1	YES	5	5	5	4	5	4	3	4	4	3	2	1	Civil Protection	5	2	5	1	2	5	5	5	5	3	4	3	2	5	4	5	5	4	4	1	3	5	2	4	2	3	5	3	5	1	1	5	1	3	5
2020/03/11 12:59:23 PM GMT+1	YES	3	4	4	4	5	3	2	4	3	1	5	3	Civil Protection	3	3	4	2	3	5	5	5	5	3	4	2	2	5	4	3	3	3	3	1	4	4	1	1	1	1	3	4	3	1	1	1	2	3	4
2020/03/11 12:59:39 PM GMT+1	YES	5	5	5	5	5	4	1	5	5	4	1	2	National Government	5	1	5	1	5	5	5	5	5	1	2	1	5	5	4	5	5	4	4	4	4	5	4	5	3	3	5	3	5	3	1	4	2	3	5
2020/03/11 12:59:52 PM GMT+1	YES	3	4	5	5	5	3	3	4	4	4	1	1	National Government	5	4	5	1	4	5	5	5	5	3	4	3	1	3	5	5	5	4	4	1	4	4	1	4	1	3	5	4	5	1	5	5	3	3	5
2020/03/11 12:59:55 PM GMT+1	YES	5	5	5	3	5	3	5	4	4	2	4	4	National Government	4	4	4	1	3	5	5	5	5	2	2	3	5	3	5	5	4	3	3	3	3	3	5	4	4	3	5	5	4	3	3	4	3	3	4
2020/03/11 1:00:15 PM GMT+1	YES	5	5	5	5	2	4	1	5	5	2	1	1	National Government	5	1	5	1	2	5	5	5	5	1	3	1	3	2	5	5	3	4	4	1	4	5	5	1	1	1	4	5	5	1	2	5	1	4	5
2020/03/11 1:00:16 PM GMT+1	YES	4	4	5	5	3	3	2	5	5	3	2	2	National Government	4	2	4	2	5	5	5	5	5	4	4	2	2	4	3	5	5	3	4	1	3	3	3	3	3	3	4	2	5	1	1	3	2	2	3
2020/03/11 1:00:30 PM GMT+1	YES	5	5	4	4	2	3	2	5	5	3	2	1	National Government	5	1	5	1	4	5	5	5	5	4	4	1	3	5	5	4	4	3	4	3	4	5	5	3	5	3	5	4	3	2	1	4	2	4	5
2020/03/11 1:00:35 PM GMT+1	YES	1	1	5	5	5	2	5	5	5	2	1	4	National Government	5	1	5	1	4	5	5	5	5	1	4	1	1	5	5	5	5	4	4	1	1	5	1	1	1	1	5	5	2	1	1	5	1	4	4
2020/03/11 1:00:38 PM GMT+1	YES	4	4	5	3	4	2	2	4	5	4	4	2	National Government	3	3	5	1	3	5	5	5	5	2	3	4	2	5	5	5	5	3	4	2	3	4	4	1	5	4	4	5	3	2	1	5	3	3	4
2020/03/11 1:01:13 PM GMT+1	YES	5	4	4	4	3	4	1	4	4	4	2	2	Civil Protection	5	5	5	5	2	5	5	5	5	3	3	3	4	5	5	3	3	5	4	3	4	4	4	4	4	4	4	5	5	1	4	4	3	4	5
2020/03/11 1:01:55 PM GMT+1	YES	2	3	5	4	5	3	4	5	5	4	5	2	National Government	4	1	5	1	4	4	5	4	5	2	4	2	2	5	4	5	3	3	4	3	4	5	3	4	3	3	5	5	3	4	3	4	2	2	4
2020/03/11 1:02:02 PM GMT+1	YES	4	5	5	3	3	3	2	5	4	4	4	1	National Government	4	2	4	1	3	4	4	5	5	3	4	2	1	4	5	3	3	3	4	2	3	3	3	2	3	2	4	5	4	1	1	3	1	3	5
2020/03/11 1:02:08 PM GMT+1	YES	3	3	5	1	5	3	5	3	4	2	5	4	National Government	5	2	2	3	2	5	5	5	5	4	4	1	2	3	5	5	2	3	3	5	2	4	1	1	1	1	3	5	3	1	1	1	2	3	5
2020/03/11 1:02:33 PM GMT+1	YES	5	5	5	5	4	5	1	5	5	2	1	1	National Government	5	5	5	1	3	5	5	5	5	2	4	3	3	5	5	5	5	5	5	5	5	5	5	5	5	3	5	2	1	5	1	4	1	1	5
2020/03/11 1:02:37 PM GMT+1	YES	4	5	5	5	4	4	2	5	5	4	3	1	National Government	5	1	5	2	2	5	5	5	5	3	4	2	2	5	5	5	5	3	4	3	3	4	3	1	1	1	5	5	5	2	2	3	2	4	5
2020/03/11 1:02:57 PM GMT+1	YES	4	4	4	3	5	4	2	5	5	4	5	2	National Government	5	1	5	1	2	5	5	5	5	3	4	2	3	5	5	5	5	4	4	1	4	4	3	3	3	3	3	3	4	5	1	3	5	4	5
2020/03/11 1:03:22 PM GMT+1	YES	5	5	4	5	4	4	1	5	5	4	4	2	National Government	4	1	4	1	3	5	5	5	5	4	4	1	1	5	4	5	5	4	4	2	4	5	3	1	2	3	4	5	3	1	3	4	2	4	5
2020/03/11 1:03:26 PM GMT+1	YES	4	4	5	3	3	3	4	4	4	2	4	2	National Government	4	2	4	1	4	5	5	5	5	3	4	2	3	5	5	5	5	1	4	2	4	3	3	3	3	3	4	5	3	2	1	1	2	3	5
2020/03/11 1:03:39 PM GMT+1	YES	5	5	5	5	5	3	1	5	5	3	5	1	National Government	4	3	5	1	1	5	5	5	5	3	3	5	5	5	5	5	5	4	5	1	5	5	5	1	1	1	5	5	5	1	2	5	1	2	5
2020/03/11 1:04:02 PM GMT+1	YES	4	4	3	3	4	4	3	4	4	3	4	3	Civil Protection	4	4	3	3	2	5	5	5	5	1	2	2	5	4	5	4	5	4	4	3	4	3	4	4	4	3	3	5	5	2	1	5	3	3	5
2020/03/11 1:04:08 PM GMT+1	YES	3	3	4	4	4	4	4	5	5	4	5	2	National Government	4	3	4	2	2	5	5	5	5	3	4	2	2	4	2	4	4	4	4	4	4	5	4	2	3	3	4	2	4	3	2	4	3	2	4
2020/03/11 1:04:13 PM GMT+1	YES	5	3	5	4	4	1	3	4	5	2	5	3	Civil Protection	4	4	5	3	5	5	5	5	5	1	1	1	5	5	5	5	5	3	4	3	4	3	5	3	5	5	5	4	3	1	2	5	5	3	4
2020/03/11 1:04:42 PM GMT+1	YES	4	4	5	5	1	2	1	5	5	4	5	3	Other	5	5	5	1	2	5	5	5	5	2	3	2	4	5	5	5	5	5	4	3	5	5	5	5	5	5	5	4	5	4	1	2	5	3	5
2020/03/11 1:04:43 PM GMT+1	YES	4	4	4	3	3	2	2	4	4	4	3	3	Other	3	3	4	1	4	4	4	5	5	2	2	3	3	3	3	5	5	3	3	2	3	3	2	4	2	3	3	4	4	4	2	4	2	3	3
2020/03/11 1:05:10 PM GMT+1	YES	4	4	5	4	2	4	1	5	5	4	3	4	National Government	4	2	5	1	3	5	5	5	5	3	4	1	2	4	5	4	4	4	4	1	3	4	2	2	2	3	4	4	5	4	5	5	4	4	5
2020/03/11 1:05:19 PM GMT+1	YES	3	4	5	3	5	1	4	3	3	3	3	3	Civil Protection	4	4	5	2	4	5	5	5	5	1	2	3	3	5	3	5	5	3	3	3	3	1	3	3	2	2	4	4	4	1	1	4	3	1	4
2020/03/11 1:05:24 PM GMT+1	YES	5	4	5	4	4	2	2	4	5	3	3	1	National Government	4	1	4	1	3	5	5	5	5	2	3	1	3	5	5	5	4	3	3	1	1	3	1	3	3	3	5	3	5	3	1	2	4	3	4
2020/03/11 1:05:47 PM GMT+1	YES	5	5	4	5	3	4	1	5	4	4	2	1	National Government	5	2	5	1	2	5	5	5	5	4	1	1	1	5	5	5	5	4	5	2	2	5	3	1	2	1	4	4	4	4	2	4	2	4	5
2020/03/11 1:05:55 PM GMT+1	YES	5	3	5	4	5	4	3	4	3	4	5	3	National Government	4	2	4	2	1	5	5	5	5	2	2	1	3	3	5	5	4	4	4	1	5	4	4	4	3	3	3	4	4	3	2	5	3	3	3
2020/03/11 1:05:55 PM GMT+1	YES	3	3	4	4	4	2	3	5	5	3	5	1	National Government	3	2	5	2	4	4	5	3	4	4	3	1	1	5	2	3	2	2	3	3	3	3	3	3	3	3	3	4	2	1	2	4	2	3	4
2020/03/11 1:06:02 PM GMT+1	YES	4	4	5	4	3	3	2	4	4	2	3	2	National Government	4	1	4	1	5	4	4	4	4	3	3	2	2	5	4	4	4	3	3	2	3	4	3	2	3	3	4	4	3	2	1	3	3	3	4
2020/03/11 1:06:04 PM GMT+1	YES	4	4	5	4	3	3	2	5	5	4	2	2	National Government	5	5	5	1	2	5	5	5	5	3	4	4	3	5	5	5	5	4	5	4	4	4	4	4	4	4	4	5	5	2	2	5	2	5	5
2020/03/11 1:06:49 PM GMT+1	YES	5	5	5	4	3	3	1	5	5	4	5	1	National Government	5	1	5	1	3	5	5	5	5	3	3	1	2	4	5	5	5	4	4	1	3	4	4	4	3	3	5	5	5	4	1	5	1	4	5
2020/03/11 1:07:16 PM GMT+1	YES	4	4	5	4	4	3	3	4	4	3	4	3	National Government	4	1	4	1	3	4	4	4	4	3	4	2	1	4	4	4	3	2	4	1	3	4	3	3	4	4	4	5	4	4	1	1	4	3	5
2020/03/11 1:07:27 PM GMT+1	YES	2	2	5	3	2	1	3	2	4	1	5	3	Other	3	1	3	3	4	2	2	2	4	4	5	2	1	3	3	3	5	1	1	2	3	3	5	3	5	3	4	5	5	2	2	5	2	2	5
2020/03/11 1:07:28 PM GMT+1	YES	5	5	5	3	3	3	1	4	4	3	2	1	National Government	4	1	5	1	3	4	4	4	5	3	4	3	1	4	3	4	4	4	4	1	3	5	3	3	3	3	4	4	4	1	2	3	2	3	4
2020/03/11 1:07:34 PM GMT+1	YES	4	4	5	3	4	3	2	5	5	3	2	2	National Government	3	1	5	1	4	5	5	5	5	3	3	1	2	4	5	5	4	3	4	1	3	4	1	5	3	3	5	4	5	1	4	4	2	3	5
2020/03/11 1:07:36 PM GMT+1	YES	3	4	5	2	5	1	4	5	4	3	5	1	National Government	4	2	5	1	2	5	5	5	5	3	3	2	3	5	5	5	3	3	3	1	4	3	5	1	1	1	5	5	5	1	1	5	1	3	3
2020/03/11 1:07:38 PM GMT+1	YES	4	4	4	2	4	2	4	4	5	2	2	2	National Government	5	2	5	2	5	5	5	5	5	3	4	4	2	4	4	4	4	4	3	2	4	4	2	2	2	2	4	5	3	2	2	4	2	3	5
2020/03/11 1:07:40 PM GMT+1	YES	5	5	5	5	3	4	1	5	5	5	2	1	National Government	5	2	4	2	3	5	5	5	5	1	4	3	2	4	3	5	5	4	4	3	4	3	5	3	4	4	4	5	5	5	1	4	4	2	4
2020/03/11 1:07:56 PM GMT+1	YES	4	4	5	3	4	3	2	4	3	3	3	1	Other	4	1	4	2	2	5	5	5	4	3	4	3	2	3	3	3	3	2	4	1	3	3	3	4	4	4	4	5	4	1	1	2	3	3	5
2020/03/11 1:08:00 PM GMT+1	YES	3	3	5	4	4	2	3	5	5	3	3	3	National Government	4	2	4	1	2	5	5	5	5	1	4	2	1	5	5	5	5	3	4	1	4	5	3	2	2	2	4	5	2	4	3	4	3	4	4
2020/03/11 1:08:10 PM GMT+1	YES	3	3	5	5	5	3	3	5	5	1	5	5	Civil Protection	3	1	5	1	3	5	5	5	5	3	3	1	1	5	5	5	5	3	3	1	5	3	5	5	3	3	5	5	3	3	1	5	3	5	3
2020/03/11 1:08:16 PM GMT+1	YES	4	4	4	2	4	4	3	4	4	4	5	1	National Government	5	1	5	1	4	5	5	5	5	3	4	1	1	4	5	5	5	4	5	2	4	5	5	5	3	3	5	3	5	3	1	5	1	2	4
2020/03/11 1:08:25 PM GMT+1	YES	5	5	5	5	3	4	1	5	5	4	1	1	National Government	5	3	5	1	1	5	5	5	5	3	3	5	3	5	5	5	5	5	5	1	3	3	1	1	1	1	3	5	5	1	5	5	1	3	5
2020/03/11 1:08:36 PM GMT+1	YES	4	4	5	2	4	3	2	5	5	4	1	1	National Government	5	2	4	1	4	4	5	5	5	3	4	4	2	5	2	5	5	4	4	1	3	4	4	2	4	4	4	4	3	1	2	2	3	4	5
2020/03/11 1:08:56 PM GMT+1	YES	5	5	5	5	3	5	1	5	5	2	3	1	National Government	5	4	5	1	1	5	5	5	5	4	5	1	1	5	5	5	5	5	5	1	4	5	5	5	5	4	5	3	5	1	5	5	3	3	5
2020/03/11 1:08:59 PM GMT+1	YES	4	4	5	5	4	4	1	4	4	4	4	1	National Government	5	1	4	1	3	5	5	5	5	2	3	4	3	4	3	4	5	3	4	3	4	4	5	5	5	4	4	5	5	1	4	5	1	4	5
2020/03/11 1:10:10 PM GMT+1	YES	4	4	4	5	4	3	3	4	4	4	3	2	National Government	4	3	4	2	2	4	4	4	4	3	4	3	2	3	4	4	4	4	4	3	3	3	4	4	4	4	4	5	2	3	2	4	4	4	4
2020/03/11 1:10:15 PM GMT+1	YES	4	4	5	4	3	3	2	5	5	4	2	1	Regional Government	5	3	5	1	4	5	5	5	5	2	4	1	1	5	3	5	5	4	4	1	2	4	1	2	2	1	4	5	5	2	3	3	1	4	5
2020/03/11 1:10:23 PM GMT+1	YES	5	5	5	5	2	4	1	4	4	3	3	1	Civil Protection	4	2	5	2	2	4	4	4	5	3	4	2	1	3	4	4	4	4	4	3	4	4	4	5	4	4	4	5	4	2	5	5	4	4	4
2020/03/11 1:10:28 PM GMT+1	YES	5	5	5	4	2	4	2	5	5	4	2	2	National Government	5	1	5	1	2	5	5	5	5	1	2	3	3	4	4	4	4	3	4	2	2	4	3	1	3	2	3	5	3	3	1	5	2	4	5
2020/03/11 1:10:32 PM GMT+1	YES	4	4	5	4	4	4	3	5	5	3	4	2	National Government	5	2	5	2	2	5	5	5	5	3	4	4	2	5	5	4	4	3	4	3	4	4	3	3	3	3	4	3	5	3	3	4	3	2	5
2020/03/11 1:10:40 PM GMT+1	YES	2	2	5	4	5	2	3	4	4	3	5	3	National Government	4	3	3	2	3	4	4	4	4	3	4	2	5	3	3	3	3	4	4	1	3	3	5	3	3	3	3	5	2	1	3	4	1	4	4
2020/03/11 1:11:07 PM GMT+1	YES	4	4	4	3	4	3	1	4	4	4	2	1	Presidency of the Republic	4	1	3	1	4	4	4	5	4	2	3	3	3	4	4	2	3	3	4	1	1	3	4	3	3	2	3	4	5	1	4	5	1	3	5
2020/03/11 1:11:54 PM GMT+1	YES	3	3	5	4	4	3	3	4	4	4	3	1	National Government	4	4	4	2	4	4	4	4	5	3	4	2	1	5	3	5	5	3	4	2	3	3	3	3	3	3	4	4	4	2	4	5	3	3	4
2020/03/11 1:11:56 PM GMT+1	YES	4	5	4	5	4	3	4	5	5	4	3	1	National Government	5	1	5	1	3	5	5	5	5	2	3	3	3	5	5	5	5	4	4	3	3	5	5	3	4	3	5	4	4	2	4	5	1	3	5
2020/03/11 1:12:00 PM GMT+1	YES	2	4	4	2	5	2	3	4	3	1	5	3	National Government	2	3	2	1	1	5	5	5	4	1	2	3	2	1	5	5	3	2	2	1	2	5	1	1	1	1	4	2	5	4	2	2	1	2	4
2020/03/11 1:12:09 PM GMT+1	YES	4	4	4	4	5	3	2	4	4	3	2	2	National Government	4	1	4	2	4	5	5	5	5	2	3	4	3	4	3	5	4	3	3	2	4	4	1	1	2	2	4	2	5	1	3	4	2	3	5
2020/03/11 1:12:32 PM GMT+1	YES	5	5	5	3	3	3	2	5	5	4	3	2	National Government	5	5	5	1	3	5	5	5	5	1	3	5	2	4	5	5	5	1	3	1	3	1	4	4	3	1	3	5	4	1	1	5	1	3	5
2020/03/11 1:12:50 PM GMT+1	YES	4	4	4	4	5	2	1	4	4	4	2	1	National Government	4	2	5	3	3	4	4	4	4	2	2	2	4	4	4	4	4	2	3	3	3	3	3	3	3	3	3	2	4	2	2	4	2	2	4
2020/03/11 1:12:55 PM GMT+1	YES	4	5	5	5	3	4	1	4	4	3	4	2	National Government	4	3	4	1	4	4	5	5	4	3	4	3	2	4	2	4	4	3	4	4	3	4	5	5	4	4	4	3	4	2	1	4	3	4	5
2020/03/11 1:13:15 PM GMT+1	YES	4	4	4	4	4	4	2	5	5	4	2	1	National Government	4	2	4	1	4	5	5	5	5	3	5	4	2	5	5	5	5	4	4	3	4	4	3	3	4	4	5	4	4	4	1	5	2	3	4
2020/03/11 1:13:16 PM GMT+1	YES	3	4	5	4	5	1	3	4	4	2	5	3	Regional Government	5	2	4	1	5	5	5	5	5	1	3	2	2	4	5	2	4	2	4	2	4	4	4	4	4	4	4	5	4	2	1	5	3	3	4
2020/03/11 1:13:19 PM GMT+1	YES	5	5	5	5	3	4	1	5	5	4	2	2	National Government	5	1	5	1	4	5	5	5	5	4	5	1	1	5	5	5	5	5	5	2	2	5	2	2	4	4	5	3	4	2	1	3	2	2	3
2020/03/11 1:13:33 PM GMT+1	YES	4	5	5	5	3	4	2	5	5	5	4	1	National Government	5	1	5	1	4	4	5	4	4	3	3	4	3	5	4	5	5	4	4	2	5	4	5	4	4	3	4	4	5	4	2	5	4	1	5
2020/03/11 1:13:43 PM GMT+1	YES	4	4	4	3	3	3	3	5	5	3	3	3	Regional Government	5	3	5	2	1	5	5	5	5	1	3	3	3	5	3	3	3	4	4	3	3	3	4	3	3	3	3	4	4	1	4	4	1	4	4
2020/03/11 1:14:18 PM GMT+1	YES	5	5	5	5	3	4	1	5	4	1	5	2	National Government	5	2	4	3	4	5	5	5	5	4	5	1	1	5	4	5	5	1	2	5	5	5	1	1	1	1	3	1	5	5	1	5	1	1	4
2020/03/11 1:14:23 PM GMT+1	YES	5	5	5	5	4	4	2	5	5	3	2	2	National Government	5	1	5	2	3	5	5	5	5	3	4	3	2	4	5	5	5	3	5	1	4	4	5	4	4	4	5	5	5	1	3	5	2	4	5
2020/03/11 1:14:43 PM GMT+1	YES	4	4	4	4	5	4	2	4	4	3	2	2	Other	4	2	4	2	5	5	5	5	5	2	1	3	4	4	4	4	4	4	4	2	4	4	1	4	2	4	4	4	3	3	1	3	4	1	3
2020/03/11 1:15:02 PM GMT+1	YES	5	4	4	5	4	4	2	5	5	4	4	3	National Government	4	4	4	2	4	4	4	4	5	4	4	3	3	4	4	4	4	4	4	3	4	3	4	4	4	4	4	4	5	2	2	5	2	2	4
2020/03/11 1:15:17 PM GMT+1	YES	4	4	4	4	3	3	1	5	5	4	3	1	National Government	4	1	5	1	4	4	5	5	5	2	4	2	1	4	3	5	4	4	4	2	3	3	1	1	1	1	4	5	4	1	5	5	1	4	4
2020/03/11 1:15:26 PM GMT+1	YES	2	2	5	4	5	2	4	5	5	4	3	3	Civil Protection	4	2	5	3	2	5	5	5	5	3	3	3	2	4	3	4	2	1	2	3	3	3	2	2	3	3	4	3	4	1	1	3	1	1	4
2020/03/11 1:15:41 PM GMT+1	YES	5	5	5	3	3	3	1	5	5	3	2	1	Presidency of the Republic	5	1	5	1	4	5	5	5	5	1	1	3	3	3	3	5	3	3	3	1	5	3	3	3	3	3	5	3	5	2	3	5	3	3	5
2020/03/11 1:15:41 PM GMT+1	YES	5	5	5	5	3	3	1	5	5	4	3	1	National Government	5	3	4	1	4	5	5	5	5	3	4	2	2	4	4	4	4	4	4	1	4	4	3	3	3	2	4	4	4	2	3	3	2	4	4
2020/03/11 1:15:45 PM GMT+1	YES	5	5	5	5	1	5	1	5	5	5	1	1	National Government	5	5	5	1	1	5	4	5	5	4	5	5	2	5	4	5	5	5	5	5	5	5	5	5	3	5	5	5	4	2	3	2	2	5	5
2020/03/11 1:15:48 PM GMT+1	YES	4	4	5	3	5	2	2	4	4	3	5	3	National Government	4	2	4	1	4	5	5	5	5	1	2	3	4	4	4	5	4	3	2	4	4	4	3	3	1	4	4	2	5	4	1	3	3	1	4
2020/03/11 1:15:53 PM GMT+1	YES	1	1	4	2	5	2	5	4	4	3	2	2	National Government	3	2	3	1	4	4	4	4	4	3	2	4	3	3	3	1	2	3	2	4	2	4	4	2	3	2	3	2	4	1	2	2	2	1	3
2020/03/11 1:16:06 PM GMT+1	YES	4	4	5	4	4	3	1	5	5	3	3	2	National Government	4	2	4	1	3	5	5	5	5	3	4	3	2	3	4	5	5	3	4	1	3	3	5	3	4	2	4	5	4	4	1	5	2	3	4
2020/03/11 1:16:07 PM GMT+1	YES	5	5	5	5	1	4	1	5	5	5	4	1	National Government	5	5	5	1	3	5	5	5	5	3	4	5	2	5	3	5	5	5	4	1	1	3	1	1	3	3	5	1	5	1	3	3	4	1	5
2020/03/11 1:16:10 PM GMT+1	YES	5	5	5	5	3	3	1	5	4	4	3	1	Civil Protection	4	3	5	2	1	4	4	5	5	4	3	4	1	4	4	4	5	5	4	3	4	4	3	3	4	4	4	4	4	4	4	4	3	4	4
2020/03/11 1:16:17 PM GMT+1	YES	4	5	5	5	5	2	3	5	3	4	2	1	National Government	4	1	5	1	3	5	5	5	5	1	3	2	2	1	5	5	5	3	4	1	5	5	4	4	1	1	5	5	4	1	1	5	1	3	4
2020/03/11 1:16:18 PM GMT+1	YES	5	5	5	3	5	2	3	3	3	3	5	3	Other	3	3	3	2	3	5	5	5	5	3	3	3	3	5	5	5	4	4	3	3	4	4	3	4	3	3	4	5	5	3	3	4	3	3	4
2020/03/11 1:16:18 PM GMT+1	YES	3	5	3	5	2	3	2	5	5	3	3	4	Other	4	5	5	4	5	5	5	5	5	3	4	4	4	5	5	5	5	5	4	3	4	5	5	5	5	5	5	5	5	1	1	5	5	5	5
2020/03/11 1:16:28 PM GMT+1	YES	4	4	5	4	4	3	2	4	4	4	4	3	National Government	4	2	4	1	4	5	5	5	5	2	3	1	3	4	5	3	3	4	3	3	3	3	3	3	3	3	3	5	4	4	1	5	4	4	5
2020/03/11 1:16:31 PM GMT+1	YES	5	5	5	5	4	4	2	5	5	4	4	2	National Government	5	1	5	1	2	5	5	5	5	3	3	3	3	5	4	5	3	3	4	3	4	5	1	1	2	2	5	5	1	2	1	1	2	4	5
2020/03/11 1:16:33 PM GMT+1	YES	5	5	5	4	3	4	1	5	5	5	3	1	National Government	5	3	5	1	3	5	4	5	5	3	4	5	1	4	5	5	5	4	5	1	5	4	5	5	5	5	5	5	5	5	1	5	3	5	5
2020/03/11 1:16:42 PM GMT+1	YES	4	3	4	4	4	4	3	4	3	4	3	3	National Government	4	3	4	1	3	5	5	5	5	3	3	4	3	4	5	3	3	4	4	3	4	3	3	3	3	3	4	4	5	4	3	4	3	2	5
2020/03/11 1:16:45 PM GMT+1	YES	4	4	5	4	3	4	2	4	4	3	2	2	National Government	4	2	4	2	3	4	4	4	4	1	2	4	2	2	2	2	2	3	4	1	3	4	2	2	3	3	4	5	4	1	2	4	2	3	4
2020/03/11 1:16:50 PM GMT+1	YES	4	4	5	3	4	4	2	4	4	3	4	3	National Government	4	3	4	2	5	4	5	5	5	2	3	3	2	4	3	5	5	2	4	3	3	4	5	4	3	3	4	4	4	2	1	4	2	3	5
2020/03/11 1:17:01 PM GMT+1	YES	4	4	4	4	5	4	2	5	4	4	3	2	National Government	4	1	5	1	4	3	5	5	5	3	4	3	3	4	4	4	4	2	4	2	3	3	5	3	4	4	4	4	3	2	3	5	4	3	4
2020/03/11 1:17:12 PM GMT+1	YES	3	4	5	4	4	3	4	4	4	3	4	1	National Government	4	2	4	1	4	5	5	5	5	2	3	2	3	4	4	2	5	2	4	3	4	4	4	4	2	2	4	3	5	1	2	4	1	3	4
2020/03/11 1:17:18 PM GMT+1	YES	4	3	4	3	3	3	3	4	4	2	4	3	National Government	4	2	3	2	3	3	5	4	4	2	4	3	3	4	5	4	4	3	4	3	3	4	5	3	4	3	4	4	3	1	3	5	1	4	4
2020/03/11 1:17:32 PM GMT+1	YES	4	4	5	4	4	3	2	4	4	3	2	2	National Government	3	4	4	1	1	5	5	5	5	1	2	1	4	5	5	4	4	4	4	2	4	4	4	4	3	3	4	3	5	5	2	5	2	3	4
2020/03/11 1:17:38 PM GMT+1	YES	4	4	5	2	5	2	3	3	3	2	5	4	National Government	4	2	4	1	2	5	5	5	5	3	4	2	1	5	5	5	3	2	3	4	4	4	5	1	4	1	5	4	5	1	1	5	1	2	4
2020/03/11 1:17:38 PM GMT+1	YES	4	5	5	4	5	4	3	5	5	4	3	2	National Government	5	4	5	1	4	5	5	5	5	3	4	4	4	3	5	5	4	4	5	2	2	4	3	5	5	5	5	5	5	5	4	5	5	4	5
2020/03/11 1:17:43 PM GMT+1	YES	5	5	5	4	3	4	1	5	5	4	2	1	National Government	5	2	5	1	2	5	5	5	5	2	3	3	2	5	5	5	5	4	4	1	4	4	5	4	5	5	5	3	5	1	3	4	2	3	5
2020/03/11 1:17:57 PM GMT+1	YES	5	5	5	4	5	3	2	5	4	3	5	4	National Government	3	3	4	1	4	5	5	5	5	1	3	5	2	4	5	5	5	3	4	4	5	3	5	5	5	5	4	4	4	2	3	5	4	2	5
2020/03/11 1:18:19 PM GMT+1	YES	5	5	5	4	2	3	1	5	4	4	3	1	National Government	5	2	5	1	2	5	5	5	5	3	2	1	5	4	5	5	5	3	4	2	4	4	3	3	4	4	5	4	4	2	5	5	2	4	5
2020/03/11 1:18:22 PM GMT+1	YES	4	4	5	4	5	3	1	5	5	4	3	1	National Government	5	1	5	1	3	5	5	5	5	4	3	2	3	3	5	3	3	4	4	3	4	4	4	1	2	2	4	5	4	3	4	4	2	3	5
2020/03/11 1:18:26 PM GMT+1	YES	5	5	5	5	2	4	1	5	5	4	4	2	National Government	5	1	5	1	4	5	5	5	5	3	3	3	2	5	5	5	5	4	5	5	4	4	5	1	3	4	4	5	4	2	4	5	3	3	4
2020/03/11 1:18:38 PM GMT+1	YES	4	4	5	4	5	3	4	5	5	4	5	1	National Government	4	1	5	1	3	5	5	5	5	2	3	3	3	3	5	3	5	4	4	1	4	3	1	1	1	1	5	3	3	5	1	5	3	4	5
2020/03/11 1:18:38 PM GMT+1	YES	3	3	4	2	4	3	4	4	4	3	4	3	National Government	4	2	4	2	3	4	4	4	4	3	3	2	2	4	4	4	4	3	4	2	4	4	4	2	2	2	4	4	3	2	2	4	2	3	4
2020/03/11 1:18:44 PM GMT+1	YES	5	5	5	5	4	5	1	5	5	4	5	1	National Government	4	5	5	1	5	5	5	5	5	2	4	3	3	5	5	5	5	4	5	1	5	5	1	1	4	5	5	5	5	3	3	5	4	4	5
2020/03/11 1:18:45 PM GMT+1	YES	5	5	5	4	3	4	2	5	5	4	2	2	National Government	5	1	5	1	2	5	5	5	5	3	3	4	3	4	5	5	5	4	5	4	5	5	1	1	2	2	5	3	4	5	1	4	2	2	5
2020/03/11 1:18:55 PM GMT+1	YES	5	5	5	5	1	3	1	5	5	3	4	1	National Government	4	1	5	1	2	5	5	5	5	1	4	2	3	4	5	5	5	4	4	3	3	2	1	1	1	1	4	4	4	1	4	4	1	4	5
2020/03/11 1:18:57 PM GMT+1	YES	5	5	5	5	3	4	1	5	5	4	4	1	Civil Protection	5	1	5	1	3	5	5	5	5	3	5	1	1	5	5	5	5	3	5	1	1	1	1	1	1	3	3	5	5	1	1	5	3	3	5
2020/03/11 1:19:03 PM GMT+1	YES	5	5	5	4	2	4	2	5	5	4	4	2	National Government	5	1	5	2	3	5	5	5	5	4	4	2	2	4	3	5	5	4	4	3	2	4	3	1	1	1	4	4	4	1	3	5	2	3	5
2020/03/11 1:19:06 PM GMT+1	YES	3	2	5	4	5	1	4	5	5	4	1	1	National Government	4	2	5	1	3	5	5	5	5	2	5	1	4	2	5	5	4	3	3	1	5	5	5	2	5	1	5	2	4	1	5	5	2	2	4
2020/03/11 1:19:10 PM GMT+1	YES	5	5	5	5	3	3	3	5	5	5	1	4	National Government	5	3	5	3	3	5	5	5	5	3	3	1	1	5	5	5	5	5	4	3	3	3	3	3	3	5	5	3	3	1	5	5	1	2	5
2020/03/11 1:19:21 PM GMT+1	YES	3	3	3	3	5	3	3	4	4	3	3	3	National Government	4	2	4	2	4	4	4	4	4	3	2	3	3	4	4	4	4	3	2	2	4	3	4	4	4	4	4	4	4	2	4	4	2	2	4
2020/03/11 1:19:55 PM GMT+1	YES	5	4	5	3	4	2	2	5	5	4	1	1	National Government	4	2	5	1	2	4	5	4	5	3	3	4	2	4	5	5	5	3	4	3	3	3	3	3	2	4	4	4	5	4	4	5	2	3	5
2020/03/11 1:20:11 PM GMT+1	YES	4	4	5	5	5	3	2	5	5	3	2	1	Civil Protection	5	1	5	1	2	5	5	5	5	1	3	5	2	5	3	5	5	4	4	3	3	4	4	1	3	3	4	4	4	4	5	5	4	3	4
2020/03/11 1:20:13 PM GMT+1	YES	4	4	4	3	4	2	3	4	4	3	4	3	National Government	4	3	4	2	2	5	5	5	5	3	3	3	3	4	4	4	4	4	3	2	4	4	3	4	4	4	4	4	4	4	2	4	2	2	4
2020/03/11 1:20:14 PM GMT+1	YES	3	3	3	4	4	2	2	3	3	2	3	2	Other	3	3	3	3	5	4	4	4	4	2	3	3	2	2	3	4	4	2	3	3	3	3	3	3	3	3	3	4	4	1	1	3	1	3	3
2020/03/11 1:20:17 PM GMT+1	YES	5	5	5	5	3	4	3	4	4	4	5	3	National Government	4	4	4	3	5	5	5	5	5	4	4	2	1	4	5	5	5	4	5	1	5	5	4	4	4	3	4	3	4	3	1	3	2	2	4
2020/03/11 1:20:32 PM GMT+1	YES	4	4	5	4	4	4	2	5	5	4	5	1	National Government	5	1	5	1	2	5	5	5	5	2	4	1	1	5	5	5	5	4	4	1	4	4	4	4	5	5	5	5	5	3	1	5	4	3	5
2020/03/11 1:20:33 PM GMT+1	YES	5	5	5	5	4	4	4	5	5	3	1	3	Civil Protection	5	1	5	3	5	5	5	5	5	2	1	3	5	3	5	5	5	4	5	4	5	5	5	5	5	5	5	5	5	1	5	5	2	5	5
2020/03/11 1:20:41 PM GMT+1	YES	5	5	5	5	4	5	2	5	5	4	1	1	National Government	5	1	5	1	2	5	5	5	4	3	3	3	3	5	5	5	5	4	5	1	1	5	3	1	1	1	5	5	4	4	1	5	1	4	5
2020/03/11 1:21:00 PM GMT+1	YES	5	5	5	3	3	3	1	5	4	3	3	1	National Government	5	1	5	1	2	5	5	5	5	4	5	4	1	4	5	3	5	5	5	3	3	4	1	1	3	3	5	1	5	3	3	3	3	4	5
2020/03/11 1:21:03 PM GMT+1	YES	5	5	5	5	4	5	2	5	5	4	2	2	National Government	5	4	5	1	2	5	5	5	5	3	4	2	2	5	5	5	5	5	5	4	5	5	4	4	5	5	5	5	5	4	2	2	3	4	5
2020/03/11 1:21:06 PM GMT+1	YES	5	5	5	5	4	5	1	5	5	4	2	1	National Government	5	5	5	1	1	5	5	5	5	2	3	3	3	5	5	5	5	5	5	1	3	5	5	5	5	5	5	5	5	3	5	5	3	3	5
2020/03/11 1:21:06 PM GMT+1	YES	4	2	5	3	5	5	2	5	5	2	1	5	National Government	5	1	5	1	1	5	5	5	5	1	1	1	5	1	5	2	2	2	4	4	3	5	5	5	5	5	5	4	4	1	5	5	1	2	5
2020/03/11 1:21:09 PM GMT+1	YES	4	4	5	4	4	3	4	5	5	4	3	3	National Government	4	2	5	1	3	4	4	5	5	4	3	2	2	4	4	4	4	4	4	3	2	3	4	4	2	2	4	4	4	2	1	4	3	3	4
2020/03/11 1:21:13 PM GMT+1	YES	5	5	5	5	3	5	1	5	5	5	5	1	National Government	5	5	5	1	5	5	5	5	5	1	3	4	1	5	5	5	5	5	5	1	5	5	5	5	5	5	5	5	5	1	5	5	1	4	5
2020/03/11 1:21:38 PM GMT+1	YES	4	4	5	4	3	3	2	5	5	3	3	2	National Government	4	3	4	3	3	5	5	5	5	3	4	4	3	4	3	5	4	3	4	2	3	3	4	4	4	3	4	3	5	2	5	5	2	1	4
2020/03/11 1:21:42 PM GMT+1	YES	4	4	5	5	2	3	1	4	4	4	4	1	National Government	5	1	4	1	4	3	5	5	5	4	4	2	1	4	3	4	5	4	4	3	3	4	4	2	3	3	4	2	4	2	2	4	2	2	3
2020/03/11 1:21:50 PM GMT+1	YES	5	5	5	4	5	3	1	5	5	5	5	1	Civil Protection	5	1	5	1	2	5	5	5	5	3	3	2	4	5	5	5	5	4	5	1	4	4	4	5	3	4	4	5	5	5	1	5	4	4	5
2020/03/11 1:21:58 PM GMT+1	YES	5	5	5	5	3	4	2	5	5	4	2	2	National Government	5	3	5	1	4	4	5	4	5	3	4	2	1	5	5	5	5	3	4	3	2	5	5	4	2	4	4	4	5	2	1	3	2	4	5
2020/03/11 1:22:10 PM GMT+1	YES	5	5	5	4	3	3	2	4	4	4	3	2	National Government	4	2	4	1	4	5	5	5	5	2	4	2	2	4	4	5	4	4	4	2	4	4	3	2	4	4	4	5	5	3	2	4	3	4	5
2020/03/11 1:22:11 PM GMT+1	YES	4	3	5	4	4	3	3	5	5	3	2	1	Civil Protection	5	4	4	2	4	5	5	5	5	3	4	3	2	5	5	5	5	3	4	2	5	4	4	4	4	5	4	3	5	1	3	4	2	3	5
2020/03/11 1:22:12 PM GMT+1	YES	4	5	5	3	4	3	2	4	5	2	4	3	National Government	4	2	4	1	4	5	5	5	5	3	3	3	2	5	5	5	5	2	4	1	5	5	1	5	1	1	5	5	5	5	2	5	2	3	5
2020/03/11 1:22:18 PM GMT+1	YES	5	4	4	5	2	4	2	4	4	4	2	1	National Government	4	3	5	1	5	4	5	4	5	1	1	4	3	4	4	5	3	4	4	1	1	3	3	3	1	1	3	1	5	1	3	4	1	1	4
2020/03/11 1:22:24 PM GMT+1	YES	3	3	5	4	3	3	2	5	5	3	2	2	National Government	4	3	5	1	5	3	3	3	3	3	4	3	2	3	5	4	4	3	3	1	4	3	4	4	3	2	4	4	4	4	1	5	3	2	4
2020/03/11 1:22:37 PM GMT+1	YES	3	3	3	3	4	2	4	2	2	1	4	3	municipal authority	2	4	2	4	5	2	2	2	3	3	4	2	1	4	4	4	2	2	2	1	4	2	2	2	2	2	2	4	3	3	2	3	1	2	2
2020/03/11 1:22:55 PM GMT+1	YES	1	1	5	3	5	1	5	3	3	3	4	3	Presidency of the Republic	2	3	3	3	5	5	5	5	5	1	1	5	3	3	5	3	2	3	2	1	1	3	3	3	3	3	5	5	5	5	1	1	5	4	4
2020/03/11 1:23:05 PM GMT+1	YES	5	5	5	5	3	4	1	5	5	4	1	1	National Government	5	1	5	1	2	5	5	5	5	3	4	4	2	5	5	5	5	4	5	1	5	5	5	5	5	5	5	5	5	1	1	5	1	4	5
2020/03/11 1:23:13 PM GMT+1	YES	5	5	5	5	5	5	5	5	5	5	1	5	National Government	5	4	5	1	3	5	5	5	3	3	3	3	3	4	3	4	5	5	5	4	4	4	3	3	3	3	4	5	5	3	3	5	4	4	5
2020/03/11 1:23:49 PM GMT+1	YES	5	5	5	5	4	3	1	5	5	3	1	1	National Government	5	1	5	1	2	5	5	5	5	2	4	2	1	3	5	5	5	4	5	1	5	4	5	5	4	5	5	5	1	5	1	4	3	4	5
2020/03/11 1:23:52 PM GMT+1	YES	3	3	5	3	1	3	3	3	3	3	3	2	National Government	3	3	3	3	4	5	5	5	5	3	3	3	3	5	1	5	5	3	3	5	5	5	5	5	5	5	5	4	4	4	3	3	3	2	5
2020/03/11 1:23:53 PM GMT+1	YES	5	5	5	5	3	4	1	5	5	5	3	1	National Government	5	1	5	1	2	5	5	5	5	3	4	3	2	5	5	5	5	5	4	1	5	4	4	4	4	2	4	5	5	1	5	5	2	4	5
2020/03/11 1:23:55 PM GMT+1	YES	3	3	2	4	3	1	2	3	3	2	4	2	Other	3	4	3	4	4	5	5	5	5	2	4	4	4	4	4	4	4	3	2	1	5	5	3	4	3	3	3	4	4	2	3	5	2	3	4
2020/03/11 1:24:05 PM GMT+1	YES	5	5	5	4	3	4	1	5	5	3	3	2	National Government	5	1	4	1	3	5	4	4	5	4	4	5	2	5	5	5	5	3	5	3	5	5	4	5	4	5	5	3	4	2	5	5	3	4	3
2020/03/11 1:24:23 PM GMT+1	YES	4	3	4	4	3	3	2	5	4	5	3	1	National Government	5	1	5	2	5	4	5	5	5	3	4	1	2	2	2	5	3	3	4	1	2	5	1	2	3	4	4	4	5	4	1	1	4	3	4
2020/03/11 1:24:45 PM GMT+1	YES	2	3	5	3	2	4	3	5	5	5	4	3	National Government	4	5	5	4	4	5	2	3	4	2	2	3	3	5	4	5	2	3	4	1	1	4	3	5	3	4	4	5	5	2	1	5	2	3	5
2020/03/11 1:24:47 PM GMT+1	YES	3	2	3	3	4	2	2	4	4	3	2	1	National Government	3	2	4	1	2	5	5	5	5	2	3	3	2	3	5	2	2	4	3	2	5	4	2	3	2	2	5	4	2	1	1	3	2	3	5
2020/03/11 1:24:48 PM GMT+1	YES	4	5	5	4	4	4	2	5	5	5	5	1	National Government	4	3	5	1	3	5	5	5	5	1	3	4	3	1	4	4	3	4	4	1	4	5	1	1	4	4	4	5	3	2	1	3	2	5	5
2020/03/11 1:24:48 PM GMT+1	YES	4	5	5	4	3	4	3	5	5	4	1	2	National Government	5	1	4	1	4	3	5	4	5	3	4	4	2	5	4	5	4	3	4	1	3	4	3	3	4	4	4	5	4	1	4	4	3	3	5
2020/03/11 1:24:55 PM GMT+1	YES	4	4	5	2	5	2	4	5	5	4	2	3	National Government	4	2	4	1	4	4	5	5	5	3	2	4	4	4	2	4	4	4	3	1	1	4	3	1	4	4	5	4	3	2	2	3	3	4	4
2020/03/11 1:25:10 PM GMT+1	YES	4	4	5	4	3	4	1	5	5	3	2	2	National Government	4	1	5	1	3	5	5	5	4	3	4	4	1	5	2	5	5	3	4	2	4	5	4	2	3	3	5	2	4	1	1	5	2	3	4
2020/03/11 1:25:18 PM GMT+1	YES	5	5	5	4	5	3	2	5	4	4	3	2	National Government	5	4	4	2	1	5	5	5	5	1	3	3	2	4	4	4	4	4	4	5	5	3	5	3	3	3	5	4	4	1	4	4	2	3	4
2020/03/11 1:25:45 PM GMT+1	YES	4	4	4	5	2	4	2	5	5	4	1	1	National Government	5	1	5	1	3	5	5	5	5	3	4	2	1	5	5	4	4	4	4	3	3	3	3	3	3	3	5	3	4	2	3	4	2	3	5
2020/03/11 1:25:46 PM GMT+1	YES	4	4	5	4	3	4	1	5	5	5	3	1	National Government	5	1	5	1	3	5	5	5	5	2	4	3	2	3	4	5	5	4	5	1	1	5	1	2	4	4	5	5	4	3	3	4	4	4	5
2020/03/11 1:25:47 PM GMT+1	YES	4	4	5	3	5	2	4	3	3	1	4	4	Regional Government	3	4	3	1	2	5	5	5	5	1	2	2	5	2	5	5	3	2	2	2	4	4	3	1	1	1	4	4	5	2	2	5	2	4	4
2020/03/11 1:25:57 PM GMT+1	YES	5	5	5	4	5	3	4	5	5	4	3	1	Other	3	2	4	2	1	5	5	5	5	1	2	1	5	2	5	5	4	3	2	1	5	3	4	4	4	4	5	3	5	1	1	5	3	2	5
2020/03/11 1:25:59 PM GMT+1	YES	4	5	5	4	2	4	1	5	5	3	1	1	National Government	4	2	5	1	4	4	5	5	5	4	5	4	3	5	4	5	5	4	5	2	4	4	4	4	3	2	4	3	5	3	1	4	2	4	5
2020/03/11 1:26:02 PM GMT+1	YES	5	5	5	5	1	4	2	4	3	4	3	3	National Government	4	2	4	1	3	5	5	5	5	4	3	4	1	4	4	5	5	4	4	4	4	4	5	4	4	4	4	5	5	1	1	4	3	4	4
2020/03/11 1:26:03 PM GMT+1	YES	4	3	5	5	2	2	3	4	4	3	3	1	National Government	5	2	4	1	1	5	5	5	5	3	3	3	5	3	5	5	5	4	4	4	4	4	1	4	1	1	5	5	5	5	1	3	1	3	3
2020/03/11 1:26:08 PM GMT+1	YES	2	2	5	3	5	1	5	4	4	2	1	1	National Government	3	2	4	1	4	5	5	5	5	2	3	4	3	4	5	5	5	3	1	1	5	5	3	1	1	1	5	5	5	5	1	5	3	2	4
2020/03/11 1:26:27 PM GMT+1	YES	5	5	5	4	5	1	3	5	5	3	3	3	Other	5	5	5	5	1	5	5	5	5	1	1	3	3	5	5	5	5	1	3	3	3	3	5	5	5	5	2	5	1	5	5	5	5	5	5
2020/03/11 1:26:30 PM GMT+1	YES	5	5	5	5	5	4	1	5	5	5	3	1	National Government	5	1	5	1	3	5	5	5	5	3	5	1	1	5	5	5	5	3	5	1	5	5	3	1	1	1	5	5	5	1	1	5	1	3	5
2020/03/11 1:26:42 PM GMT+1	YES	3	3	4	2	4	2	3	3	3	3	3	3	Civil Protection	3	3	4	2	3	4	4	4	4	2	2	2	2	3	3	4	3	3	3	4	3	3	4	3	3	3	3	3	3	2	2	4	2	3	3
2020/03/11 1:27:13 PM GMT+1	YES	5	5	5	4	5	5	1	5	5	5	2	1	National Government	5	5	5	1	3	5	5	5	5	3	4	2	1	5	2	5	5	4	5	5	4	5	5	5	4	3	5	3	5	2	1	5	1	3	5
2020/03/11 1:27:15 PM GMT+1	YES	5	5	5	5	3	4	1	5	5	4	5	1	National Government	5	1	5	1	3	5	5	5	5	2	3	4	3	5	5	5	5	4	5	1	4	4	2	2	2	3	4	5	5	1	1	5	2	4	5
2020/03/11 1:27:28 PM GMT+1	YES	4	4	5	5	3	4	3	4	4	4	1	1	National Government	5	1	4	1	2	4	5	5	5	2	3	2	4	2	4	4	5	4	4	1	2	4	4	4	3	4	4	5	5	3	2	5	3	3	5
2020/03/11 1:27:43 PM GMT+1	YES	4	4	4	5	3	4	1	5	5	4	1	4	National Government	4	2	4	1	2	4	5	5	5	4	2	2	1	5	4	4	5	5	4	2	2	5	5	2	4	4	5	5	4	1	5	5	1	3	4
2020/03/11 1:28:00 PM GMT+1	YES	4	4	4	4	5	4	1	4	4	4	4	1	National Government	4	4	5	1	3	5	5	5	5	2	4	1	1	4	4	4	4	4	4	1	4	4	4	2	1	1	4	3	5	1	3	4	1	3	5
2020/03/11 1:28:11 PM GMT+1	YES	5	5	5	4	5	4	3	5	4	4	5	3	National Government	4	1	3	1	5	5	5	5	5	3	3	2	3	5	5	5	3	5	5	1	3	4	5	5	4	4	5	5	5	3	1	5	3	5	5
2020/03/11 1:28:13 PM GMT+1	YES	4	4	5	5	3	4	1	5	5	4	3	1	National Government	5	2	5	1	2	5	5	5	5	2	4	1	1	5	4	4	5	5	5	1	1	5	4	5	4	4	5	5	4	1	5	5	1	3	5
2020/03/11 1:28:30 PM GMT+1	YES	5	5	5	3	5	3	1	5	5	4	5	1	National Government	5	5	5	5	5	5	5	5	5	3	4	5	2	5	5	5	5	5	4	3	3	3	3	3	5	5	5	5	5	1	5	5	3	4	5
2020/03/11 1:28:33 PM GMT+1	YES	3	4	4	5	5	2	4	5	5	2	1	1	Civil Protection	5	2	4	1	1	5	5	5	4	3	4	3	2	4	5	2	2	3	2	3	3	5	5	4	5	5	5	5	5	2	1	4	3	3	4
2020/03/11 1:28:54 PM GMT+1	YES	4	4	3	4	2	3	1	4	5	3	3	1	National Government	4	2	4	1	3	4	5	5	5	4	5	2	1	5	3	5	5	4	4	1	2	4	4	4	3	3	4	5	5	1	4	4	2	4	5
2020/03/11 1:29:12 PM GMT+1	YES	4	4	4	4	3	3	2	4	4	3	4	2	National Government	4	2	4	1	4	4	5	5	5	3	3	3	3	2	4	4	4	4	4	3	4	3	4	4	4	4	4	5	4	1	2	4	2	3	4
2020/03/11 1:29:16 PM GMT+1	YES	4	4	5	5	4	4	2	5	5	4	2	2	National Government	4	2	5	1	3	5	5	5	5	3	5	4	2	4	4	4	4	3	4	2	3	3	5	3	4	3	4	4	4	1	1	4	2	3	5
2020/03/11 1:30:03 PM GMT+1	YES	5	5	5	4	3	5	2	4	5	5	2	2	National Government	4	2	5	2	3	4	5	5	5	2	3	3	3	2	4	4	5	4	4	3	3	3	3	3	3	3	3	3	5	1	3	4	3	3	4
2020/03/11 1:30:11 PM GMT+1	YES	5	4	5	4	3	3	3	5	5	3	4	1	Regional Government	4	5	5	1	2	5	5	5	5	4	5	2	1	5	5	5	5	4	4	4	4	4	5	5	5	5	5	5	5	1	4	5	3	3	4
2020/03/11 1:30:35 PM GMT+1	YES	4	4	4	4	4	3	1	4	4	5	3	1	National Government	4	1	4	1	3	4	4	4	4	3	4	4	2	3	5	4	3	3	4	3	3	4	1	2	2	2	4	4	3	2	1	5	1	4	5
2020/03/11 1:30:44 PM GMT+1	YES	4	4	5	5	4	4	1	5	5	5	3	1	National Government	5	3	5	1	3	5	5	5	5	4	5	1	1	4	4	5	5	4	5	1	1	4	1	1	3	3	5	3	5	2	2	5	2	3	5
2020/03/11 1:30:47 PM GMT+1	YES	4	4	4	4	3	3	2	4	4	4	3	2	National Government	4	2	4	1	3	5	5	5	5	3	3	2	3	3	4	4	4	2	4	4	4	4	4	4	4	4	4	4	3	2	1	5	4	4	4
2020/03/11 1:30:55 PM GMT+1	YES	4	5	5	4	4	4	4	5	5	4	2	2	National Government	5	1	5	1	2	5	5	5	3	3	3	3	1	4	4	5	4	4	4	4	4	5	3	3	2	2	4	5	1	1	4	4	2	4	4
2020/03/11 1:31:33 PM GMT+1	YES	3	3	3	2	5	1	4	3	3	1	2	2	National Government	3	1	3	4	2	3	3	3	3	2	3	3	1	5	1	1	2	2	2	1	3	1	4	4	1	4	2	2	4	1	5	5	4	1	2
2020/03/11 1:31:51 PM GMT+1	YES	3	4	3	4	4	3	2	4	4	3	4	3	National Government	4	2	5	1	3	5	5	5	5	2	3	2	3	3	3	5	5	4	4	1	1	2	3	2	3	5	5	5	4	3	1	5	3	3	4
2020/03/11 1:31:54 PM GMT+1	YES	5	5	5	5	1	5	1	5	5	4	1	1	National Government	5	3	5	1	4	5	5	5	5	3	4	1	1	2	5	5	5	5	5	2	4	5	3	4	2	3	5	4	4	3	4	5	2	3	5
2020/03/11 1:31:56 PM GMT+1	YES	4	2	4	2	4	2	2	2	2	3	3	2	National Government	3	2	4	1	3	1	4	3	4	3	4	2	1	5	5	4	3	2	3	2	2	2	2	2	2	2	2	3	2	3	1	2	3	3	3
2020/03/11 1:31:56 PM GMT+1	YES	5	5	4	5	4	4	1	5	5	4	2	2	National Government	5	2	5	2	4	5	5	5	5	3	4	2	1	5	5	4	5	2	5	3	5	5	3	3	3	3	5	4	4	2	1	1	1	4	5
2020/03/11 1:32:07 PM GMT+1	YES	5	5	4	4	3	4	1	4	4	5	3	1	National Government	4	2	4	1	2	5	5	5	5	2	3	4	2	5	5	5	5	3	4	3	5	3	3	5	3	4	4	4	5	1	4	5	3	3	4
2020/03/11 1:32:14 PM GMT+1	YES	5	5	5	4	4	4	1	5	5	4	3	1	National Government	5	1	5	1	3	5	5	5	5	4	5	2	1	4	4	5	4	4	4	1	5	5	5	4	4	2	4	4	4	2	1	4	3	4	5
2020/03/11 1:32:16 PM GMT+1	YES	5	5	5	2	5	3	3	4	4	2	4	2	Other	5	2	4	1	4	4	5	5	5	3	4	5	1	1	5	3	1	1	2	5	5	5	5	3	3	3	5	5	3	2	2	4	3	2	3
2020/03/11 1:32:22 PM GMT+1	YES	5	5	5	5	4	4	2	5	5	4	5	3	National Government	5	1	5	2	4	5	5	5	5	2	4	3	2	5	5	5	5	4	5	4	4	4	4	4	3	3	5	5	5	5	1	4	3	3	4
2020/03/11 1:32:27 PM GMT+1	YES	2	2	1	2	5	2	5	2	2	2	5	5	Other	1	5	5	1	4	3	3	3	3	1	1	1	2	2	2	2	1	1	1	1	1	1	5	5	3	3	3	1	2	1	3	5	1	1	2
2020/03/11 1:32:29 PM GMT+1	YES	2	2	5	2	5	2	4	3	3	2	4	3	National Government	3	3	5	3	3	5	5	5	5	1	2	3	4	5	5	5	4	2	3	4	4	4	2	2	2	2	4	2	4	2	1	5	1	2	5
2020/03/11 1:32:44 PM GMT+1	YES	5	5	5	4	4	4	1	5	4	4	1	1	National Government	5	1	5	1	3	5	5	5	5	5	5	1	1	5	5	5	5	5	5	1	3	4	1	1	3	4	5	5	3	5	1	4	1	4	4
2020/03/11 1:32:59 PM GMT+1	YES	5	5	5	5	4	5	1	5	5	4	3	1	Presidency of the Republic	5	1	5	1	3	5	5	5	5	2	4	1	4	5	5	5	5	3	5	3	3	4	1	5	1	4	5	5	5	1	2	4	2	5	5
2020/03/11 1:33:22 PM GMT+1	YES	5	5	4	5	3	2	1	5	5	4	1	1	National Government	4	1	5	1	4	5	5	5	5	3	4	1	1	5	4	5	5	5	5	3	5	3	2	2	1	1	5	5	5	2	1	5	1	4	5
2020/03/11 1:33:49 PM GMT+1	YES	3	4	4	5	3	2	3	5	5	3	5	1	Regional Government	4	1	5	1	5	5	5	5	5	1	3	3	1	5	5	5	5	3	3	1	3	3	4	5	3	3	3	5	5	5	1	5	5	3	5
2020/03/11 1:33:59 PM GMT+1	YES	5	5	5	4	2	4	1	5	5	4	3	1	Civil Protection	5	1	5	1	3	5	5	5	5	3	4	5	2	5	5	5	5	5	5	1	5	5	1	1	1	1	5	5	4	2	1	5	2	3	5
2020/03/11 1:34:00 PM GMT+1	YES	4	4	5	4	5	4	3	5	5	2	1	1	National Government	5	1	5	1	3	5	5	5	5	2	2	3	4	4	4	2	2	3	4	1	3	4	2	2	3	3	3	4	4	3	2	4	3	3	4
2020/03/11 1:34:00 PM GMT+1	YES	4	4	5	4	5	3	2	3	3	2	4	2	Regional Government	3	3	3	3	1	5	5	5	5	3	3	3	3	4	5	4	4	3	3	1	2	3	4	4	4	4	3	5	5	2	1	5	4	3	4
2020/03/11 1:34:05 PM GMT+1	YES	5	5	5	4	4	3	2	5	5	2	3	2	National Government	4	2	4	1	2	5	5	5	5	3	3	4	1	5	5	5	5	2	4	1	4	4	2	3	2	3	3	4	4	2	1	2	2	3	4
2020/03/11 1:34:10 PM GMT+1	YES	5	5	4	4	3	3	4	5	5	4	3	4	Civil Protection	4	4	4	4	5	5	5	5	5	3	4	3	4	5	5	5	5	4	4	1	1	1	1	1	5	5	4	5	5	5	3	5	3	4	5
2020/03/11 1:34:17 PM GMT+1	YES	5	5	5	5	2	4	1	5	5	5	2	5	National Government	5	1	5	1	5	5	5	5	5	1	1	3	5	5	4	4	5	5	5	1	5	5	4	5	5	5	5	5	4	1	4	5	3	3	5
2020/03/11 1:34:27 PM GMT+1	YES	5	5	5	5	3	4	1	5	5	4	1	1	National Government	5	1	5	1	3	5	5	5	5	3	5	3	2	5	5	5	5	4	4	1	5	4	3	3	3	3	3	5	5	1	3	5	3	4	5
2020/03/11 1:34:38 PM GMT+1	YES	4	2	4	4	4	3	4	5	5	2	5	2	National Government	4	2	4	2	5	4	5	4	4	1	2	3	2	5	4	5	5	3	2	3	4	5	4	4	3	2	3	5	5	3	1	5	4	2	3
2020/03/11 1:34:39 PM GMT+1	YES	5	5	5	5	3	3	2	4	4	3	1	1	National Government	5	2	5	1	2	5	5	5	5	1	1	1	5	5	5	5	5	4	4	1	3	3	1	5	2	4	4	5	5	2	1	3	2	1	3
2020/03/11 1:34:44 PM GMT+1	YES	5	4	5	4	4	4	1	4	4	4	3	2	National Government	5	2	5	1	4	5	5	5	5	3	4	2	2	4	4	5	5	4	4	2	4	5	5	3	4	4	5	4	5	3	2	4	3	4	4
2020/03/11 1:34:52 PM GMT+1	YES	1	1	3	1	3	1	5	4	4	2	1	3	Other	3	2	2	1	2	3	3	3	3	1	2	3	2	5	4	5	4	3	2	1	3	2	3	1	1	1	5	5	5	1	1	1	1	3	5
2020/03/11 1:34:56 PM GMT+1	YES	3	3	5	3	5	1	3	5	4	3	5	2	National Government	3	4	4	1	4	5	5	5	5	3	3	1	3	5	5	5	5	3	3	3	3	3	2	2	2	2	2	5	5	5	5	5	5	4	4
2020/03/11 1:35:07 PM GMT+1	YES	1	1	1	1	5	1	5	1	1	1	5	5	Civil Protection	1	1	1	5	5	1	1	1	3	1	1	1	3	1	1	1	1	1	1	1	1	1	1	1	1	2	3	1	2	1	1	1	1	1	2
2020/03/11 1:35:09 PM GMT+1	YES	4	4	4	3	5	2	3	5	5	3	4	4	National Government	4	3	4	3	4	5	5	5	5	3	4	2	3	5	5	5	5	5	3	3	3	3	1	2	1	2	4	5	5	2	4	1	3	4	5
2020/03/11 1:35:22 PM GMT+1	YES	5	5	5	5	4	4	1	4	4	3	4	2	National Government	4	4	4	2	1	5	5	5	5	3	3	3	4	4	4	4	5	3	4	1	1	4	5	4	4	4	4	2	5	1	4	5	1	1	5
2020/03/11 1:35:23 PM GMT+1	YES	5	5	5	4	2	2	3	4	4	3	3	3	National Government	5	2	5	1	2	5	5	5	5	1	2	2	5	2	5	3	4	4	4	1	5	3	2	1	2	2	4	5	5	3	2	2	2	3	4
2020/03/11 1:35:24 PM GMT+1	YES	4	5	5	5	3	2	4	5	4	2	4	2	Presidency of the Republic	5	1	4	1	2	5	5	5	5	3	4	3	2	5	5	5	5	1	4	3	4	4	1	2	2	2	4	5	3	4	2	5	4	4	5
2020/03/11 1:35:32 PM GMT+1	YES	5	5	5	5	4	5	1	5	5	5	1	1	National Government	5	1	5	1	4	5	5	5	5	3	5	5	1	5	5	5	5	5	5	5	4	5	5	4	4	4	5	5	5	1	5	5	2	4	5
2020/03/11 1:35:47 PM GMT+1	YES	4	4	5	4	4	4	2	5	5	4	2	1	National Government	5	2	4	1	4	5	5	5	5	2	3	3	2	3	5	4	4	4	4	1	3	4	4	1	3	3	5	5	5	1	3	5	2	4	4
2020/03/11 1:35:48 PM GMT+1	YES	5	5	5	5	4	4	1	5	5	4	5	1	National Government	5	4	5	1	3	5	5	5	4	5	3	3	2	5	5	4	5	5	5	5	5	5	5	5	3	5	4	5	5	5	5	4	3	5	4
2020/03/11 1:35:54 PM GMT+1	YES	5	5	5	5	3	4	1	4	5	4	4	2	National Government	5	2	5	1	3	5	5	5	5	3	3	1	3	4	4	5	5	4	5	1	2	5	5	5	4	3	5	3	5	1	3	5	2	3	5
2020/03/11 1:36:03 PM GMT+1	YES	5	5	3	4	3	3	1	5	5	3	1	1	National Government	5	1	5	1	2	5	5	5	5	2	4	3	1	5	4	5	5	4	5	1	3	4	1	1	1	1	5	4	4	1	2	3	1	4	5
2020/03/11 1:36:04 PM GMT+1	YES	3	3	4	3	4	3	3	3	3	2	4	4	Civil Protection	3	4	2	2	3	4	4	4	4	3	3	3	3	4	4	4	3	3	3	3	4	3	3	3	3	2	3	4	4	2	3	4	2	4	4
2020/03/11 1:36:04 PM GMT+1	YES	4	3	5	5	4	3	3	5	5	3	2	1	National Government	4	2	5	1	5	5	5	5	5	3	3	3	3	5	5	5	5	4	4	1	4	4	2	4	4	4	3	5	5	3	3	3	2	4	5
2020/03/11 1:36:20 PM GMT+1	YES	3	3	5	3	5	3	4	3	4	4	4	2	National Government	4	3	3	4	3	5	5	5	5	4	4	2	1	5	5	5	4	4	3	1	3	3	4	2	2	2	2	4	5	3	4	5	3	3	4
2020/03/11 1:36:23 PM GMT+1	YES	4	4	5	4	2	2	2	5	4	3	3	2	National Government	4	1	5	1	3	4	5	5	5	3	3	3	3	2	5	5	5	2	3	3	4	4	2	2	2	3	5	5	4	3	1	3	2	4	4
2020/03/11 1:36:25 PM GMT+1	YES	5	5	5	3	5	2	2	5	5	3	3	2	National Government	4	2	4	1	4	4	4	4	5	4	5	2	1	4	1	5	5	3	3	1	3	5	1	3	1	1	5	3	5	2	2	3	2	2	5
2020/03/11 1:36:28 PM GMT+1	YES	4	4	5	5	5	4	1	5	5	4	5	1	National Government	5	2	4	1	4	5	5	5	5	3	3	3	3	2	4	5	4	3	5	1	2	4	4	2	2	2	5	4	4	1	2	4	1	5	5
2020/03/11 1:36:33 PM GMT+1	YES	5	5	5	5	4	5	2	5	5	4	2	2	National Government	5	4	5	1	2	5	5	5	5	3	4	2	2	5	5	5	5	5	5	4	5	5	4	4	5	5	5	5	5	4	2	2	3	4	5
2020/03/11 1:36:34 PM GMT+1	YES	4	4	4	3	4	1	4	1	4	3	4	5	National Government	3	3	1	3	4	3	5	5	4	3	3	3	3	3	1	4	3	3	2	1	1	5	5	1	4	5	5	3	3	3	1	5	4	2	3
2020/03/11 1:36:39 PM GMT+1	YES	5	5	5	5	4	4	1	5	5	4	4	1	National Government	5	1	5	1	3	5	5	5	5	3	4	5	2	4	4	5	5	3	5	2	4	5	5	2	3	3	5	4	4	2	2	4	2	4	5
2020/03/11 1:36:44 PM GMT+1	YES	4	4	4	4	3	3	2	4	4	4	3	3	National Government	4	2	4	2	2	4	5	5	5	4	4	2	2	4	2	5	4	4	3	3	3	4	3	3	3	3	4	4	4	2	3	4	2	3	4
2020/03/11 1:37:11 PM GMT+1	YES	5	5	5	5	4	4	2	5	5	3	2	3	municipal authority	5	1	5	2	3	5	5	5	5	1	3	4	2	3	5	5	5	3	4	4	3	3	3	3	3	3	4	5	3	5	1	2	1	2	4
2020/03/11 1:37:34 PM GMT+1	YES	4	4	5	5	4	4	2	5	5	4	3	3	National Government	4	2	4	2	2	5	5	5	5	3	4	2	4	5	5	5	5	4	4	4	3	4	3	5	4	4	4	4	4	3	3	5	4	4	4
2020/03/11 1:37:41 PM GMT+1	YES	5	5	5	5	3	4	1	5	5	4	3	1	National Government	5	5	5	1	3	5	5	5	5	4	4	5	2	5	5	5	5	4	4	1	5	5	2	3	2	3	4	5	5	1	1	4	1	4	5
2020/03/11 1:38:22 PM GMT+1	YES	4	4	5	3	5	2	2	2	2	2	4	1	National Government	3	2	5	1	4	5	5	5	5	1	2	3	3	4	5	3	2	3	4	1	5	4	1	1	1	1	5	4	4	2	1	5	2	3	4
2020/03/11 1:38:22 PM GMT+1	YES	5	5	5	4	2	4	1	5	5	5	1	1	National Government	5	1	5	1	4	5	5	5	5	4	5	2	2	5	5	4	4	4	5	1	1	5	3	3	3	4	5	5	4	1	3	3	2	4	5
2020/03/11 1:38:32 PM GMT+1	YES	5	5	5	4	2	3	1	5	5	3	2	1	Civil Protection	5	1	5	1	2	5	5	5	5	2	4	2	1	4	5	5	5	4	5	1	4	5	1	2	4	4	5	5	5	2	1	5	3	3	5
2020/03/11 1:38:33 PM GMT+1	YES	5	5	5	4	5	3	3	5	5	3	3	2	National Government	4	4	4	2	3	5	5	5	5	3	4	1	2	5	5	5	4	3	4	1	4	3	4	4	2	2	4	4	5	2	2	5	2	3	5
2020/03/11 1:38:40 PM GMT+1	YES	3	4	5	2	5	2	2	5	5	3	5	2	National Government	3	3	4	2	3	5	4	5	4	3	4	2	1	4	5	5	4	3	3	1	4	5	4	4	4	4	5	4	4	2	3	4	2	3	4
2020/03/11 1:38:43 PM GMT+1	YES	5	5	5	5	3	4	1	5	5	3	1	1	National Government	5	3	5	1	2	5	5	5	5	4	5	4	1	5	3	4	4	4	5	1	3	5	4	4	4	4	5	5	5	5	2	4	3	4	5
2020/03/11 1:38:54 PM GMT+1	YES	4	4	4	3	4	3	2	4	3	4	4	2	National Government	3	2	4	2	2	4	3	3	4	2	3	2	2	2	4	4	3	3	3	3	3	3	4	4	3	3	3	3	4	3	1	3	3	2	4
2020/03/11 1:39:02 PM GMT+1	YES	5	4	4	4	4	2	3	4	4	4	4	2	National Government	4	3	3	3	3	5	5	5	5	2	2	1	5	5	5	5	5	4	3	4	4	4	4	4	4	4	4	5	4	4	1	1	2	4	4
2020/03/11 1:39:12 PM GMT+1	YES	5	5	5	4	4	4	1	5	5	4	3	2	National Government	5	1	5	1	4	5	5	5	5	1	3	4	1	5	5	3	5	4	5	1	1	4	4	3	1	2	5	3	5	2	1	2	1	3	4
2020/03/11 1:40:13 PM GMT+1	YES	4	4	5	3	4	3	2	5	5	5	1	2	National Government	4	1	5	1	2	5	5	5	5	4	3	4	1	5	4	5	5	4	4	2	3	5	1	3	3	2	4	5	5	1	1	5	1	4	4
2020/03/11 1:40:36 PM GMT+1	YES	5	5	5	4	4	4	2	4	4	2	3	2	National Government	4	2	4	1	3	5	5	5	5	2	3	4	2	5	5	5	4	3	4	4	3	4	2	1	2	2	5	4	2	3	1	3	3	3	5
2020/03/11 1:40:40 PM GMT+1	YES	5	5	5	5	2	4	1	5	5	4	2	1	National Government	5	4	5	1	3	5	5	5	5	3	4	2	1	5	4	5	5	4	5	1	3	5	2	2	3	4	4	5	5	1	5	5	2	3	5
2020/03/11 1:40:48 PM GMT+1	YES	4	5	5	5	3	4	2	5	5	3	5	1	National Government	4	1	5	1	4	5	5	5	5	2	4	3	1	5	3	5	5	4	4	1	4	4	1	1	1	1	5	5	4	2	4	4	3	2	4
2020/03/11 1:41:02 PM GMT+1	YES	4	5	5	3	3	2	4	5	5	2	3	1	Presidency of the Republic	5	2	5	1	3	5	5	5	5	2	3	4	3	5	5	5	4	2	3	1	2	4	2	2	2	3	4	5	4	3	1	3	3	4	4
2020/03/11 1:41:21 PM GMT+1	YES	5	5	5	5	3	4	1	4	5	4	3	2	Civil Protection	4	3	5	3	2	5	5	5	5	3	3	3	2	5	5	5	5	4	5	3	4	4	2	3	3	3	4	3	5	1	1	1	1	2	5
2020/03/11 1:41:29 PM GMT+1	YES	3	4	5	4	4	2	4	3	3	3	4	4	Civil Protection	3	3	2	1	3	5	5	5	5	3	3	3	4	5	5	4	5	3	3	3	3	3	4	3	3	3	5	5	5	3	2	4	3	3	4
2020/03/11 1:42:18 PM GMT+1	YES	4	4	4	3	1	4	1	4	4	4	2	2	National Government	4	1	4	1	3	5	5	5	4	3	4	1	2	4	5	4	4	4	4	2	3	4	4	2	4	4	4	3	4	3	2	4	2	3	4
2020/03/11 1:42:19 PM GMT+1	YES	4	5	4	4	2	4	1	5	5	4	2	2	National Government	3	2	4	2	3	3	4	4	4	3	3	4	2	5	4	3	3	3	4	4	3	3	3	1	1	1	5	4	1	1	1	2	2	3	4
2020/03/11 1:42:26 PM GMT+1	YES	4	4	5	4	4	3	2	5	5	4	3	1	National Government	4	2	4	2	4	4	5	5	5	2	3	4	2	4	4	3	4	4	4	2	3	4	2	3	3	3	4	4	5	4	2	4	3	4	5
2020/03/11 1:42:42 PM GMT+1	YES	4	3	5	4	3	3	2	4	4	3	3	2	National Government	4	2	4	2	3	5	5	5	5	3	2	3	2	4	4	5	4	2	4	2	3	5	4	4	3	3	4	5	5	1	4	3	2	4	4
2020/03/11 1:42:48 PM GMT+1	YES	4	4	5	3	3	3	4	5	5	3	3	5	Regional Government	4	2	4	3	4	5	5	5	5	4	4	5	2	4	5	5	4	4	4	3	3	3	3	3	3	3	3	4	4	2	5	5	3	4	4
2020/03/11 1:43:13 PM GMT+1	YES	5	5	5	5	5	5	5	5	5	5	5	5	National Government	4	4	5	1	2	5	5	5	5	4	5	4	1	4	5	5	5	5	4	4	5	5	5	5	5	5	5	5	1	2	1	1	2	5	5
2020/03/11 1:43:23 PM GMT+1	YES	5	5	5	1	5	1	4	4	4	3	3	3	National Government	5	3	5	1	4	5	5	5	5	2	2	1	5	3	5	4	3	3	3	3	3	3	3	3	3	3	3	5	5	5	1	4	3	3	3
2020/03/11 1:43:40 PM GMT+1	YES	5	5	5	5	4	4	2	5	5	4	4	2	National Government	5	1	5	1	4	5	5	5	5	3	3	5	1	5	5	5	5	3	4	1	5	5	3	3	3	3	5	5	5	5	1	4	1	5	5
2020/03/11 1:43:52 PM GMT+1	YES	5	5	5	5	4	4	1	5	5	4	2	2	National Government	5	2	4	2	3	5	5	5	5	2	3	4	3	5	5	5	5	4	5	2	4	4	2	2	4	4	4	4	5	4	1	4	2	4	5
2020/03/11 1:44:07 PM GMT+1	YES	3	3	5	3	4	1	5	2	5	2	5	3	National Government	3	1	5	3	4	4	4	4	5	3	4	2	1	5	1	5	2	3	3	1	3	5	3	3	3	3	5	1	5	3	3	3	2	2	5
2020/03/11 1:44:17 PM GMT+1	YES	5	3	3	1	5	3	3	2	2	1	5	4	Other	3	1	2	5	5	3	3	2	5	2	4	2	5	5	1	4	5	4	3	1	3	1	3	5	2	2	3	1	5	1	3	5	4	1	4
2020/03/11 1:44:23 PM GMT+1	YES	4	4	4	4	3	3	2	5	5	4	1	1	National Government	5	2	5	1	2	5	5	5	5	3	3	1	2	5	5	5	5	5	5	2	2	4	2	2	2	2	1	4	5	3	5	5	2	3	4
2020/03/11 1:44:48 PM GMT+1	YES	3	5	3	4	5	3	3	3	5	1	3	3	Civil Protection	5	5	2	1	2	5	5	5	5	2	4	2	5	5	5	5	5	1	3	3	4	4	3	3	3	3	3	5	5	5	1	1	3	3	5
2020/03/11 1:45:05 PM GMT+1	YES	4	4	5	5	2	3	2	5	5	3	2	1	National Government	5	2	5	1	2	5	5	5	5	1	4	5	1	2	4	4	5	3	4	1	5	5	3	1	4	3	5	4	5	2	3	5	3	3	4
2020/03/11 1:45:53 PM GMT+1	YES	4	4	4	5	1	4	1	5	5	5	5	1	National Government	5	2	4	1	2	5	5	5	5	2	2	5	3	1	5	5	5	4	4	1	1	4	1	1	1	1	4	5	5	3	1	5	2	3	5
2020/03/11 1:45:55 PM GMT+1	YES	5	5	5	5	1	5	1	5	5	5	1	1	National Government	5	1	5	1	2	5	5	5	5	3	4	2	1	2	5	5	5	3	5	1	5	5	5	1	1	1	5	5	5	2	1	5	2	5	5
2020/03/11 1:45:56 PM GMT+1	YES	5	5	5	4	4	4	1	5	5	3	3	1	National Government	5	4	5	3	1	5	5	5	5	3	4	2	1	5	5	5	5	4	4	4	4	4	4	4	4	4	4	5	5	3	3	5	3	4	5
2020/03/11 1:45:59 PM GMT+1	YES	5	5	5	5	1	5	1	5	5	5	1	1	National Government	5	1	5	1	2	5	5	5	5	2	2	2	2	5	5	5	5	5	5	1	3	5	4	5	3	3	5	1	5	1	3	5	2	2	5
2020/03/11 1:46:10 PM GMT+1	YES	5	5	5	5	1	4	3	5	5	4	1	1	National Government	5	1	5	1	2	5	5	5	5	2	3	1	3	4	5	5	5	3	5	1	3	5	1	1	1	1	5	5	5	5	3	5	2	3	4
2020/03/11 1:46:45 PM GMT+1	YES	4	5	5	4	3	3	2	5	5	3	3	2	National Government	4	2	5	1	5	5	5	5	5	4	4	2	1	5	5	5	5	3	4	1	1	4	4	4	4	4	4	5	5	2	5	4	1	4	5
2020/03/11 1:46:56 PM GMT+1	YES	5	5	5	5	2	5	1	5	5	5	3	1	National Government	5	2	5	1	5	5	5	5	5	4	5	2	1	5	3	5	5	5	5	3	3	5	3	5	4	4	5	5	3	1	3	3	3	5	5
2020/03/11 1:47:29 PM GMT+1	YES	4	4	5	3	4	3	2	5	5	3	3	3	National Government	4	2	4	2	4	5	5	5	5	3	3	3	3	3	4	4	4	3	4	1	4	4	3	1	1	1	4	4	4	4	2	4	3	3	4
2020/03/11 1:47:38 PM GMT+1	YES	5	5	5	5	1	5	2	5	5	5	5	1	National Government	5	5	5	2	3	5	5	5	5	3	4	4	2	5	5	5	5	5	5	3	4	4	3	3	3	5	5	5	5	3	2	4	3	3	5
2020/03/11 1:47:49 PM GMT+1	YES	5	5	5	4	3	4	1	5	5	4	3	2	National Government	4	2	4	1	2	5	5	5	5	3	5	4	1	5	5	5	5	2	4	4	5	4	4	5	3	3	4	4	4	1	2	2	1	4	5
2020/03/11 1:47:53 PM GMT+1	YES	4	4	4	4	1	5	1	5	5	4	3	2	National Government	5	2	5	2	5	5	5	5	5	4	4	2	4	5	4	5	5	3	4	2	4	4	5	5	4	4	5	4	4	4	2	4	3	3	5
2020/03/11 1:48:29 PM GMT+1	YES	4	4	5	3	4	3	2	5	5	3	3	2	National Government	4	3	5	1	4	5	5	5	5	1	3	4	2	5	4	4	5	3	4	1	3	3	5	3	4	3	4	3	4	1	2	4	3	4	5
2020/03/11 1:48:36 PM GMT+1	YES	5	5	5	5	1	5	1	5	5	5	1	1	National Government	5	1	5	1	2	5	5	5	5	5	1	1	1	5	4	5	5	4	5	1	3	3	1	3	1	1	3	5	2	1	1	1	1	4	5
2020/03/11 1:49:06 PM GMT+1	YES	5	5	5	5	2	5	1	5	5	4	1	5	National Government	5	1	5	1	3	5	5	5	5	3	5	3	5	5	5	3	5	5	3	1	4	5	5	4	4	5	5	5	4	4	2	4	2	4	5
2020/03/11 1:49:09 PM GMT+1	YES	3	3	3	3	2	3	1	3	3	3	3	1	Other	3	1	4	1	3	3	3	3	4	3	3	1	2	3	3	3	3	3	3	1	1	2	3	2	2	2	3	2	2	1	3	4	2	2	2
2020/03/11 1:49:20 PM GMT+1	YES	5	5	5	5	2	5	1	5	5	4	1	5	National Government	5	1	5	1	3	5	5	5	5	3	5	3	5	5	5	3	5	5	3	1	4	5	5	4	4	5	5	5	4	4	2	4	2	4	5
2020/03/11 1:49:21 PM GMT+1	YES	5	5	5	4	3	4	1	5	5	4	4	1	National Government	4	2	5	1	3	5	5	5	5	4	4	1	2	3	5	5	4	4	4	2	4	4	3	4	3	3	5	5	5	5	2	3	2	4	4
2020/03/11 1:49:28 PM GMT+1	YES	1	3	5	4	5	2	2	4	4	2	2	5	National Government	4	2	5	2	4	5	5	5	5	2	2	3	4	5	4	5	5	3	4	3	4	4	5	2	5	2	3	5	5	1	1	5	2	2	4
2020/03/11 1:49:47 PM GMT+1	YES	5	5	5	4	4	4	2	4	5	5	2	2	Civil Protection	4	1	5	2	4	5	5	5	5	1	3	3	2	3	4	4	3	2	3	4	2	3	4	4	3	3	3	3	5	2	4	4	2	2	5
2020/03/11 1:50:08 PM GMT+1	YES	5	5	5	5	1	4	1	5	5	4	1	1	National Government	5	1	5	1	3	5	5	5	5	3	5	2	1	5	5	5	4	4	5	1	3	5	1	1	1	1	5	3	2	5	5	5	3	3	5
2020/03/11 1:50:09 PM GMT+1	YES	2	5	3	5	4	1	3	2	3	3	3	3	National Government	3	3	4	1	2	4	5	5	5	4	4	4	3	4	4	4	4	3	4	3	2	4	3	4	4	3	4	5	3	1	1	1	1	4	4
2020/03/11 1:50:19 PM GMT+1	YES	5	5	5	5	1	4	1	4	5	4	4	2	National Government	5	4	5	1	5	5	5	5	5	2	3	4	3	5	5	5	5	4	5	1	5	5	5	3	5	4	5	5	5	4	2	2	2	5	5
2020/03/11 1:50:20 PM GMT+1	YES	5	5	5	5	3	3	1	5	5	4	1	1	National Government	4	3	5	1	2	5	5	5	5	2	3	3	3	3	5	5	5	4	4	1	4	3	2	1	1	1	4	5	5	1	2	4	2	3	4
2020/03/11 1:50:23 PM GMT+1	YES	5	5	5	5	3	4	1	5	5	5	3	1	National Government	5	2	5	1	3	5	5	5	5	3	4	4	2	5	3	5	5	4	4	4	4	5	4	2	3	3	4	5	5	2	1	1	1	4	5
2020/03/11 1:50:34 PM GMT+1	YES	4	4	5	3	3	3	2	5	5	3	1	1	National Government	4	2	4	1	3	5	5	5	5	2	3	2	3	3	5	5	4	3	4	2	2	4	4	1	2	2	4	5	2	1	1	5	2	3	4
2020/03/11 1:51:03 PM GMT+1	YES	5	5	5	4	5	3	2	5	5	4	4	2	National Government	5	1	5	1	4	5	5	5	5	2	2	1	4	5	5	5	5	4	4	2	4	4	1	4	4	4	4	5	5	4	2	5	4	3	4
2020/03/11 1:51:22 PM GMT+1	YES	3	5	4	3	5	3	2	2	2	3	5	5	Civil Protection	3	3	5	3	2	4	5	5	5	3	4	4	3	5	5	5	5	5	3	3	2	3	4	4	4	4	4	5	5	3	3	4	2	3	4
2020/03/11 1:51:48 PM GMT+1	YES	4	4	5	3	5	4	1	5	5	4	3	1	National Government	5	2	5	1	2	5	5	5	5	2	4	4	4	5	4	5	4	4	4	4	4	5	2	2	1	3	5	4	4	3	1	3	2	3	4
2020/03/11 1:51:49 PM GMT+1	YES	1	1	5	1	5	1	1	1	5	1	5	5	Civil Protection	1	5	3	5	1	5	5	5	5	1	1	3	3	5	5	5	5	1	1	5	5	3	1	3	3	4	1	5	3	5	5	1	5	3	3
2020/03/11 1:51:50 PM GMT+1	YES	5	5	5	5	3	4	1	5	5	4	2	1	Civil Protection	5	1	5	1	3	5	5	5	5	3	4	2	2	3	4	5	4	4	5	2	4	4	3	3	3	4	5	4	4	1	3	3	3	4	4
2020/03/11 1:51:55 PM GMT+1	YES	3	4	3	4	3	2	3	3	3	2	3	2	Civil Protection	4	3	4	1	4	5	5	5	5	1	3	1	2	4	3	5	5	3	3	4	3	3	2	2	2	2	4	3	4	4	1	1	1	3	4
2020/03/11 1:51:55 PM GMT+1	YES	5	5	5	5	2	5	1	4	4	4	1	1	National Government	5	1	5	1	3	4	5	5	5	3	4	1	1	4	4	5	5	4	5	3	5	4	4	4	4	4	4	4	4	2	1	5	4	4	5
2020/03/11 1:51:57 PM GMT+1	YES	5	5	5	5	3	5	1	5	5	3	2	1	National Government	5	1	5	1	3	5	5	5	5	3	4	2	2	5	5	5	5	3	5	3	5	5	5	3	3	3	5	5	5	3	2	5	3	3	5
2020/03/11 1:52:02 PM GMT+1	YES	3	3	5	3	4	3	3	4	3	3	5	2	National Government	5	1	5	1	4	5	5	5	5	2	2	3	4	5	5	5	3	3	3	3	4	4	4	3	1	3	3	2	4	1	5	4	2	2	5
2020/03/11 1:52:08 PM GMT+1	YES	4	3	5	4	4	3	2	4	4	3	5	3	National Government	5	1	5	1	4	5	5	5	5	4	3	2	1	5	5	3	4	3	4	3	3	4	5	4	5	2	4	4	4	1	1	5	2	3	4
2020/03/11 1:52:28 PM GMT+1	YES	4	4	4	5	1	4	1	4	4	5	1	1	National Government	5	1	5	1	4	5	5	5	5	2	3	1	1	5	5	5	5	5	5	1	4	4	1	1	1	1	4	5	5	1	5	5	2	5	5
2020/03/11 1:52:42 PM GMT+1	YES	5	5	5	5	1	5	1	5	5	5	4	1	National Government	5	5	5	1	1	5	5	5	5	3	3	3	3	3	5	5	5	5	5	5	3	5	3	3	3	3	5	5	5	3	5	5	1	5	5
2020/03/11 1:52:43 PM GMT+1	YES	4	4	5	5	4	4	1	5	5	3	3	2	Other	5	1	5	1	4	5	5	5	5	3	4	4	2	5	5	5	5	5	4	1	4	3	1	3	3	4	5	5	5	3	4	1	3	5	5
2020/03/11 1:52:57 PM GMT+1	YES	3	3	5	5	4	3	3	5	5	4	1	1	National Government	3	2	5	1	3	5	5	5	5	4	3	2	1	4	4	5	5	3	4	4	4	4	1	1	1	1	4	5	4	1	1	5	2	4	4
2020/03/11 1:53:36 PM GMT+1	YES	5	5	5	5	3	4	1	5	5	3	3	1	National Government	5	1	5	1	3	5	5	5	5	2	3	4	2	1	4	5	2	3	4	1	5	5	1	1	1	1	5	5	5	1	3	5	2	4	5
2020/03/11 1:53:56 PM GMT+1	YES	4	5	5	5	4	4	1	5	5	5	2	1	National Government	5	1	5	1	2	5	5	5	5	3	3	3	2	5	5	5	5	4	5	1	5	5	5	5	3	3	5	4	3	4	1	5	2	4	5
2020/03/11 1:53:59 PM GMT+1	YES	5	5	5	5	4	4	1	5	5	4	5	2	National Government	5	1	5	1	2	5	5	5	5	4	3	1	3	5	5	5	5	4	5	1	4	5	1	3	5	5	5	5	4	4	1	5	3	5	5
2020/03/11 1:54:04 PM GMT+1	YES	4	4	5	5	4	4	1	5	5	5	1	1	Civil Protection	5	1	5	1	4	5	5	5	5	4	5	2	1	5	5	5	5	4	4	1	4	4	1	2	1	1	5	5	5	3	1	3	1	4	5
2020/03/11 1:54:18 PM GMT+1	YES	4	4	3	4	2	3	2	5	4	3	2	1	National Government	4	2	4	1	3	4	4	4	4	2	3	1	3	4	4	4	4	4	4	1	4	4	4	4	4	4	4	4	4	3	4	5	3	4	5
2020/03/11 1:54:18 PM GMT+1	YES	4	4	4	4	4	3	1	4	5	3	5	1	National Government	5	3	5	2	5	4	5	5	5	4	5	2	3	5	5	5	5	4	4	4	5	5	4	4	3	3	5	5	5	3	2	3	3	4	5
2020/03/11 1:54:34 PM GMT+1	YES	4	4	4	4	4	4	4	4	4	4	4	4	National Government	4	4	4	4	4	4	4	4	4	4	4	4	4	4	4	4	4	4	4	4	4	4	4	4	4	4	4	4	4	4	4	4	4	4	4
2020/03/11 1:55:08 PM GMT+1	YES	4	5	5	5	4	4	1	5	5	5	1	2	National Government	5	2	5	4	3	4	5	5	5	4	4	2	1	4	4	5	5	5	5	3	3	4	4	4	3	3	4	4	4	4	1	4	4	4	5
2020/03/11 1:55:34 PM GMT+1	YES	5	5	3	3	5	4	5	5	5	3	5	4	National Government	5	5	5	1	4	5	5	5	5	3	5	3	1	5	5	5	4	4	5	1	5	3	1	5	1	1	5	5	5	5	1	3	1	4	3
2020/03/11 1:55:45 PM GMT+1	YES	5	5	5	5	3	4	1	5	5	4	3	1	National Government	4	3	4	2	4	5	5	5	5	4	4	2	2	4	5	4	4	4	4	3	3	5	3	3	4	4	4	5	5	4	3	5	4	4	4
2020/03/11 1:55:56 PM GMT+1	YES	4	4	5	5	4	4	1	5	5	3	4	2	Civil Protection	5	4	5	2	4	5	5	5	5	2	2	4	3	3	3	5	5	4	4	2	4	4	1	1	1	1	5	4	5	4	3	4	2	3	4
2020/03/11 1:55:59 PM GMT+1	YES	5	5	3	5	3	4	1	5	5	3	4	2	National Government	5	2	4	1	5	5	5	5	5	3	5	2	1	5	5	5	5	4	5	2	5	4	4	5	5	5	5	5	5	4	5	5	2	3	5
2020/03/11 1:56:01 PM GMT+1	YES	4	5	4	3	5	4	4	5	5	4	2	3	National Government	4	2	4	3	3	4	4	4	4	3	3	3	3	3	2	4	4	3	4	3	2	3	4	1	4	2	4	5	5	1	3	5	1	4	4
2020/03/11 1:56:20 PM GMT+1	YES	4	5	5	2	5	1	4	4	4	1	5	4	Other	4	1	5	2	1	5	5	5	3	3	5	2	2	4	5	4	3	2	3	1	4	5	5	1	1	1	4	3	5	1	1	5	1	3	5
2020/03/11 1:56:33 PM GMT+1	YES	5	5	5	4	3	4	1	5	5	3	1	1	National Government	5	2	5	1	4	5	5	5	5	3	3	3	3	5	4	5	5	4	4	1	1	4	3	3	2	2	5	5	5	3	1	2	1	3	4
2020/03/11 1:56:54 PM GMT+1	YES	4	4	4	3	4	3	3	4	4	4	3	2	Presidency of the Republic	4	1	4	2	4	4	5	5	4	3	4	4	3	3	4	4	3	2	4	4	3	4	4	1	1	3	4	3	4	2	1	3	3	2	4
2020/03/11 1:56:56 PM GMT+1	YES	4	5	4	4	4	3	2	5	5	3	4	2	Other	5	5	5	1	2	5	5	5	5	5	5	5	5	5	5	5	5	5	4	1	5	5	5	5	5	5	5	5	5	5	5	5	4	4	5
2020/03/11 1:57:06 PM GMT+1	YES	5	5	5	4	3	4	2	5	5	4	2	1	National Government	4	1	5	1	2	5	5	5	5	4	4	3	2	5	5	5	5	4	4	1	5	5	4	1	3	3	5	5	4	1	4	5	3	3	4
2020/03/11 1:57:07 PM GMT+1	YES	5	5	5	5	2	4	1	5	5	3	2	1	National Government	5	1	5	1	3	5	5	5	5	1	3	2	2	5	5	5	5	4	5	1	1	3	4	4	2	2	4	4	4	2	2	3	1	4	5
2020/03/11 1:57:08 PM GMT+1	YES	5	5	5	5	5	5	1	5	5	4	2	1	National Government	5	2	5	1	2	5	5	5	5	5	5	3	1	5	5	5	5	4	5	1	1	5	5	1	5	5	5	5	5	3	5	5	5	3	5
2020/03/11 1:57:33 PM GMT+1	YES	4	3	4	4	3	2	3	4	5	4	4	2	Civil Protection	4	2	4	2	4	4	4	4	4	4	2	3	2	4	4	4	3	3	4	2	2	4	3	3	3	3	3	3	4	2	3	4	2	3	4
2020/03/11 1:57:40 PM GMT+1	YES	4	4	4	3	4	4	3	4	4	3	4	2	Other	4	2	4	1	3	4	5	5	5	3	4	2	2	3	4	5	4	3	4	1	3	4	5	3	4	4	4	4	4	1	4	5	1	3	4
2020/03/11 1:57:48 PM GMT+1	YES	5	4	5	4	3	4	4	5	5	3	3	2	National Government	4	3	4	3	3	5	5	5	5	3	4	3	1	5	5	5	5	4	4	4	3	3	2	3	3	4	3	4	2	4	3	4	2	3	5
2020/03/11 1:57:50 PM GMT+1	YES	5	4	5	5	4	4	2	5	4	3	4	3	National Government	4	2	4	1	3	5	5	5	5	2	3	5	1	4	4	3	4	4	4	2	4	4	3	4	4	5	4	4	5	2	2	5	3	4	5
2020/03/11 1:57:54 PM GMT+1	YES	5	5	5	5	2	4	1	5	5	5	2	1	National Government	5	1	5	1	2	5	5	5	5	3	2	3	3	5	5	5	5	5	5	1	5	1	3	1	1	2	5	3	5	2	5	5	2	3	5
2020/03/11 1:58:10 PM GMT+1	YES	5	5	5	5	5	5	1	5	5	5	3	1	National Government	5	1	5	1	3	3	5	5	5	5	2	1	1	4	4	5	5	4	4	1	3	4	2	1	1	3	5	2	5	1	3	5	2	2	4
2020/03/11 1:58:15 PM GMT+1	YES	5	5	5	5	1	4	1	5	5	4	1	1	National Government	5	2	5	1	5	5	5	5	5	4	3	2	4	4	5	5	4	4	5	2	4	3	3	3	3	3	3	3	5	3	4	4	4	4	5
2020/03/11 1:58:23 PM GMT+1	YES	4	3	4	4	2	4	3	5	3	2	3	3	National Government	3	2	5	1	2	5	5	5	5	3	2	1	1	4	5	5	4	3	4	2	3	4	1	5	4	4	4	5	5	3	2	1	3	4	5
2020/03/11 1:58:48 PM GMT+1	YES	5	5	1	5	1	5	1	5	5	5	5	5	Regional Government	5	1	5	1	5	5	5	5	5	3	3	1	4	5	5	5	5	5	5	1	5	3	5	5	5	5	5	1	5	1	5	5	1	1	5
2020/03/11 1:58:50 PM GMT+1	YES	5	4	4	4	3	3	2	5	5	4	3	2	National Government	4	1	4	1	3	5	5	5	5	3	4	1	1	2	2	5	5	3	4	2	4	4	2	2	2	2	4	3	5	4	1	2	2	3	4
2020/03/11 1:59:14 PM GMT+1	YES	5	5	5	5	4	4	2	5	5	4	3	2	Regional Government	4	3	4	1	3	3	1	3	5	4	5	2	3	3	3	4	5	3	5	1	2	3	1	5	2	4	5	5	4	1	3	4	2	4	5
2020/03/11 1:59:18 PM GMT+1	YES	2	2	5	3	5	3	3	4	3	3	2	1	National Government	5	1	5	1	4	2	5	4	5	1	4	2	1	3	5	4	4	2	4	1	2	3	3	1	1	1	4	5	5	2	1	4	1	4	5
2020/03/11 1:59:40 PM GMT+1	YES	5	5	5	5	3	4	1	5	5	4	2	1	National Government	5	1	5	1	2	5	5	5	5	3	4	3	2	4	4	4	4	4	5	1	4	4	4	2	1	1	4	3	5	1	4	4	2	3	5
2020/03/11 1:59:43 PM GMT+1	YES	4	4	4	5	3	4	1	4	4	4	2	1	National Government	4	1	5	1	3	5	5	5	5	3	3	5	2	3	5	5	4	4	4	3	5	5	2	1	2	3	5	5	5	5	1	3	3	4	5
2020/03/11 2:00:05 PM GMT+1	YES	5	5	5	5	3	5	5	5	5	5	3	1	National Government	5	1	5	1	3	5	5	5	5	3	4	1	1	4	4	5	5	5	5	1	2	4	1	1	1	1	5	4	4	2	5	4	4	4	5
2020/03/11 2:00:42 PM GMT+1	YES	5	5	5	5	1	3	2	5	5	3	2	1	municipal authority	5	2	5	1	1	5	5	5	5	1	3	1	3	2	3	5	5	4	4	4	5	5	4	3	4	5	5	5	2	3	1	1	4	5	5
2020/03/11 2:00:45 PM GMT+1	YES	5	5	5	4	3	3	1	5	5	5	1	1	National Government	5	1	5	1	2	5	5	5	5	3	5	2	2	5	4	5	5	5	5	1	3	3	4	2	3	2	3	2	4	1	2	4	2	2	4
2020/03/11 2:00:46 PM GMT+1	YES	3	5	4	3	4	2	3	5	5	2	4	3	National Government	3	2	4	1	2	4	4	4	4	1	3	4	2	5	4	3	2	1	3	2	3	3	1	2	3	1	4	5	2	4	1	2	3	4	3
2020/03/11 2:00:57 PM GMT+1	YES	4	4	5	4	4	3	2	5	5	3	1	1	National Government	4	1	5	1	4	5	5	5	5	1	3	4	1	2	5	5	4	3	4	4	5	5	5	5	5	5	3	3	5	1	1	3	1	2	5
2020/03/11 2:01:12 PM GMT+1	YES	5	5	5	4	3	4	2	5	5	5	4	1	National Government	5	1	5	1	4	5	5	5	5	2	3	4	1	5	5	5	5	3	4	4	4	5	5	2	2	2	4	4	5	1	1	5	1	3	4
2020/03/11 2:01:22 PM GMT+1	YES	4	5	5	3	3	2	2	5	5	4	2	2	Civil Protection	4	2	5	1	2	5	5	5	5	3	3	4	2	5	5	5	5	2	4	4	4	5	5	1	5	4	4	3	4	2	2	5	2	4	5
2020/03/11 2:01:43 PM GMT+1	YES	5	5	5	2	4	2	2	5	5	3	4	2	National Government	4	2	5	1	2	4	5	5	4	1	3	3	3	2	4	5	4	3	4	2	2	2	2	2	2	2	4	5	1	1	1	1	3	2	5
2020/03/11 2:02:16 PM GMT+1	YES	4	4	3	4	4	2	2	4	4	2	3	4	Other	5	3	4	1	3	5	5	5	5	1	2	4	4	4	5	4	4	4	4	1	2	3	4	3	3	3	4	4	4	2	2	3	2	3	4
2020/03/11 2:02:38 PM GMT+1	YES	4	4	5	5	2	2	4	4	4	2	5	4	Civil Protection	4	1	5	1	2	5	5	5	5	1	2	3	3	3	5	5	5	2	3	1	5	5	5	1	2	2	5	1	5	3	3	4	1	1	4
2020/03/11 2:02:54 PM GMT+1	YES	3	3	5	2	1	2	2	3	3	2	3	2	Civil Protection	4	1	3	1	1	5	5	5	5	2	3	2	1	2	5	3	2	3	3	2	2	3	2	3	3	3	3	5	5	3	2	3	3	2	5
2020/03/11 2:03:12 PM GMT+1	YES	2	2	4	2	5	1	4	3	3	2	4	4	Civil Protection	4	4	3	3	2	5	5	5	5	2	3	3	2	5	5	5	5	1	3	1	3	3	5	1	1	1	4	3	5	2	1	5	2	2	4
2020/03/11 2:03:16 PM GMT+1	YES	5	5	5	5	3	5	1	5	5	5	4	1	National Government	5	1	5	1	3	5	5	5	5	5	3	1	1	5	5	5	5	4	5	1	5	5	1	4	1	1	5	5	5	1	1	3	1	5	5
2020/03/11 2:03:31 PM GMT+1	YES	5	5	5	4	3	4	2	5	5	4	2	1	National Government	5	1	5	1	2	5	5	5	5	3	4	2	3	5	5	5	4	3	4	4	4	4	4	5	3	3	4	5	4	2	5	5	2	3	4
2020/03/11 2:03:33 PM GMT+1	YES	4	4	5	4	3	3	1	5	5	4	3	2	Civil Protection	5	3	5	1	3	5	5	5	5	4	4	2	2	5	5	5	5	4	4	1	4	4	5	4	3	3	4	5	4	1	3	5	3	3	5
2020/03/11 2:04:01 PM GMT+1	YES	2	5	5	5	1	5	5	5	5	1	3	1	Civil Protection	5	2	5	2	1	5	5	5	5	1	1	1	1	5	5	5	5	5	5	3	2	5	5	5	5	3	4	5	4	4	5	3	3	1	3
2020/03/11 2:04:04 PM GMT+1	YES	4	4	5	3	4	4	2	5	5	4	4	2	Presidency of the Republic	4	4	4	2	2	5	5	5	5	3	4	4	4	4	5	5	5	5	4	3	4	3	3	4	4	3	5	4	5	1	4	5	3	4	5
2020/03/11 2:04:21 PM GMT+1	YES	4	5	5	4	3	3	1	5	5	4	2	1	National Government	5	1	5	1	4	5	5	5	5	3	4	2	2	4	4	5	5	3	5	1	2	4	1	1	2	2	2	4	4	2	1	1	3	4	5
2020/03/11 2:04:32 PM GMT+1	YES	4	4	5	4	4	3	2	4	4	3	3	3	National Government	3	1	5	1	4	5	5	5	5	3	3	4	3	5	5	5	4	4	4	4	4	5	4	3	3	3	3	5	5	1	1	5	4	4	5
2020/03/11 2:04:44 PM GMT+1	YES	5	5	5	3	4	4	1	5	5	5	2	1	National Government	5	2	5	1	3	4	5	5	5	3	5	1	1	5	5	5	5	5	5	1	5	4	4	5	1	2	5	5	4	1	1	1	1	3	5
2020/03/11 2:04:46 PM GMT+1	YES	5	5	4	3	3	1	2	3	3	2	5	3	Other	3	1	2	3	1	5	5	5	5	1	2	2	5	2	2	2	2	3	3	2	3	3	2	3	3	3	2	3	3	3	3	2	3	2	2
2020/03/11 2:05:01 PM GMT+1	YES	4	4	5	4	5	3	2	5	5	4	2	1	National Government	5	4	4	1	4	5	5	5	5	3	4	1	1	4	4	4	4	4	4	1	3	4	5	5	5	5	5	3	4	2	1	4	1	1	4
2020/03/11 2:05:26 PM GMT+1	YES	2	2	5	2	5	1	5	3	3	1	5	5	Other	2	5	2	1	3	5	5	5	5	1	3	3	5	5	5	5	5	1	2	1	5	5	3	1	1	1	5	5	5	3	5	5	3	2	5
2020/03/11 2:05:29 PM GMT+1	YES	4	4	4	4	3	4	2	5	5	5	1	1	National Government	4	2	4	2	3	3	5	4	5	4	3	2	1	5	4	5	5	4	4	3	4	5	5	4	4	5	5	4	5	3	1	2	3	4	5
2020/03/11 2:05:32 PM GMT+1	YES	4	4	5	4	4	4	2	5	5	4	5	3	National Government	4	2	4	1	4	5	5	5	5	2	4	3	2	4	4	4	2	4	4	2	4	4	4	2	2	2	4	4	4	2	3	4	2	3	4
2020/03/11 2:05:38 PM GMT+1	YES	5	5	5	5	1	5	1	5	5	5	2	1	Other	5	1	5	1	3	5	5	5	5	2	2	1	2	5	5	5	5	4	4	3	4	4	4	2	3	1	5	5	5	1	1	5	1	5	5
2020/03/11 2:05:40 PM GMT+1	YES	5	3	5	5	5	5	5	5	5	5	3	5	National Government	5	3	5	2	3	5	5	5	5	4	4	5	4	5	5	5	5	5	5	2	3	5	3	3	3	5	5	4	5	3	5	5	3	3	4
2020/03/11 2:05:43 PM GMT+1	YES	4	4	4	4	5	3	4	5	5	3	5	3	National Government	4	2	4	1	2	5	5	5	5	4	4	1	1	3	3	5	4	3	4	2	4	3	4	4	3	3	4	4	4	3	1	4	2	3	4
2020/03/11 2:05:47 PM GMT+1	YES	3	4	5	5	3	4	2	4	5	3	3	2	Civil Protection	4	3	3	3	4	4	5	5	5	3	4	3	3	5	5	4	3	4	4	4	4	3	3	5	5	5	4	4	4	4	2	4	3	5	4
2020/03/11 2:06:14 PM GMT+1	YES	4	5	5	4	5	3	3	4	4	3	4	2	Civil Protection	1	2	5	1	5	5	5	5	1	4	5	3	2	5	5	4	4	4	3	4	4	4	4	2	3	3	4	4	3	1	2	4	1	3	5
2020/03/11 2:06:19 PM GMT+1	YES	4	4	4	4	3	4	2	4	4	4	2	1	National Government	4	2	4	2	4	4	4	4	4	4	2	2	2	4	4	4	4	4	4	2	4	3	4	4	4	4	3	4	4	3	1	3	2	3	3
2020/03/11 2:06:23 PM GMT+1	YES	4	4	4	4	3	4	2	4	4	4	3	2	National Government	4	4	4	1	3	4	5	5	5	4	4	3	2	4	4	5	5	4	4	4	3	4	4	4	5	3	4	4	4	3	2	5	2	4	5
2020/03/11 2:06:25 PM GMT+1	YES	4	4	5	4	4	3	1	5	5	4	1	1	National Government	4	3	4	2	4	5	5	5	5	2	5	5	5	4	5	4	4	4	4	1	4	3	3	3	3	3	4	5	5	4	1	5	3	4	4
2020/03/11 2:06:27 PM GMT+1	YES	5	5	5	5	3	3	4	3	3	3	2	3	Presidency of the Republic	3	2	4	3	2	4	5	5	5	3	3	3	1	5	5	5	3	3	3	1	3	3	5	5	4	2	3	3	4	1	1	5	1	3	5
2020/03/11 2:06:32 PM GMT+1	YES	2	2	2	2	5	2	5	4	4	1	4	5	Civil Protection	2	3	3	3	4	5	4	4	5	3	3	4	2	5	5	5	5	3	3	1	2	4	3	4	4	4	2	3	3	4	3	3	4	3	3
2020/03/11 2:06:37 PM GMT+1	YES	3	3	5	2	5	3	4	5	2	1	5	4	National Government	4	4	5	3	4	5	5	5	5	3	3	2	4	5	5	5	5	5	3	3	4	4	4	5	5	3	4	4	5	2	2	4	2	3	5
2020/03/11 2:06:37 PM GMT+1	YES	5	5	5	4	4	5	2	5	5	3	4	1	National Government	5	1	5	1	3	5	5	5	5	4	4	1	4	5	5	5	5	3	4	2	4	5	5	2	5	5	5	5	3	2	4	5	3	4	5
2020/03/11 2:06:52 PM GMT+1	YES	4	4	5	5	3	3	2	4	4	3	3	2	National Government	3	1	4	3	5	5	5	5	5	2	3	1	1	4	4	4	4	3	3	2	3	4	1	3	2	3	4	5	5	5	1	5	2	3	4
2020/03/11 2:07:31 PM GMT+1	YES	4	4	4	4	3	3	3	4	4	3	3	2	National Government	4	2	4	1	2	5	5	5	5	3	3	3	4	2	3	5	3	4	4	3	3	5	5	1	5	5	4	4	4	3	1	4	2	4	4
2020/03/11 2:07:47 PM GMT+1	YES	4	4	5	4	3	3	2	5	5	3	4	4	National Government	4	2	4	2	4	5	5	5	4	3	4	2	2	4	4	5	5	4	4	2	4	4	4	4	2	1	4	4	4	1	2	4	1	3	4
2020/03/11 2:07:57 PM GMT+1	YES	4	3	4	3	2	3	2	5	5	4	2	1	National Government	5	4	4	1	1	5	4	4	5	3	3	2	1	4	3	2	3	4	4	2	2	4	2	3	3	3	5	5	4	4	2	3	2	4	5
2020/03/11 2:08:17 PM GMT+1	YES	5	5	5	5	2	4	1	5	5	4	1	1	National Government	5	3	5	2	2	5	5	5	5	3	4	2	1	5	5	5	5	4	4	3	4	4	3	3	3	3	4	4	4	2	4	4	3	4	5
2020/03/11 2:08:23 PM GMT+1	YES	3	3	3	2	5	1	4	4	4	3	5	4	Civil Protection	5	4	4	4	1	5	5	5	5	2	1	1	5	3	4	5	4	3	2	1	5	3	1	2	1	1	5	5	5	5	1	5	2	3	4
2020/03/11 2:08:26 PM GMT+1	YES	4	4	5	3	4	3	3	4	4	3	5	2	National Government	3	2	4	2	3	4	5	4	5	3	3	2	2	4	3	5	4	3	4	3	4	4	4	2	4	3	4	2	4	3	1	4	2	3	4
2020/03/11 2:08:28 PM GMT+1	YES	5	5	5	3	3	4	2	5	5	4	1	1	National Government	4	1	5	1	3	3	3	5	5	2	4	2	1	1	5	5	2	4	4	1	4	4	1	1	2	1	5	4	5	1	1	5	3	2	5
2020/03/11 2:08:30 PM GMT+1	YES	2	2	4	4	4	3	4	5	5	2	1	2	Civil Protection	3	2	4	1	3	3	3	3	5	3	3	3	3	4	2	4	4	3	3	1	1	3	3	1	1	1	4	4	5	1	4	4	1	1	3
2020/03/11 2:08:31 PM GMT+1	YES	4	4	5	4	5	3	4	5	4	3	4	2	Presidency of the Republic	5	4	4	2	3	4	4	5	5	3	4	4	2	5	5	5	5	3	4	3	4	4	4	5	4	3	3	3	5	2	4	3	1	3	5
2020/03/11 2:08:35 PM GMT+1	YES	5	4	5	4	4	4	2	5	5	4	4	3	National Government	4	3	5	2	4	3	4	5	4	3	3	3	3	5	5	5	5	3	3	3	4	4	3	3	3	3	3	5	5	5	2	4	4	4	4
2020/03/11 2:08:56 PM GMT+1	YES	5	5	5	5	2	4	1	5	5	4	1	1	National Government	5	1	5	1	2	5	5	5	5	4	3	2	1	5	4	3	4	4	5	2	4	4	3	1	1	1	5	5	3	5	1	3	3	4	5
2020/03/11 2:09:31 PM GMT+1	YES	3	3	5	4	2	2	3	5	5	3	2	1	National Government	5	2	5	1	3	5	5	5	5	1	2	2	2	3	5	1	3	4	4	1	4	2	2	1	2	2	4	4	3	4	1	4	2	3	5
2020/03/11 2:09:40 PM GMT+1	YES	5	5	5	4	4	3	4	5	5	3	1	1	National Government	3	1	5	1	3	4	5	5	5	3	4	2	1	5	5	5	5	4	4	2	3	3	3	3	3	4	4	5	4	5	2	4	2	3	5
2020/03/11 2:09:47 PM GMT+1	YES	4	5	5	5	2	4	1	5	4	4	2	2	National Government	4	1	5	1	3	5	5	5	5	4	5	2	1	4	2	5	5	3	4	2	4	5	5	5	5	5	5	5	5	2	4	5	5	3	5
2020/03/11 2:09:51 PM GMT+1	YES	5	5	5	5	1	4	1	5	5	5	1	1	National Government	5	1	5	1	3	5	5	5	5	1	3	1	1	3	5	5	3	5	5	1	5	5	1	1	1	1	5	5	5	3	5	4	3	3	5
2020/03/11 2:09:55 PM GMT+1	YES	4	3	4	3	4	4	3	5	4	4	2	3	Civil Protection	4	3	4	2	4	5	5	5	5	3	4	4	2	1	3	5	3	3	4	1	2	5	4	4	2	1	4	3	5	1	1	5	1	3	4
2020/03/11 2:10:03 PM GMT+1	YES	4	4	5	4	2	3	2	5	5	4	2	2	National Government	4	1	5	1	3	5	5	5	5	3	5	4	2	5	4	5	5	2	4	1	2	4	5	1	2	2	5	2	5	2	3	5	2	3	5
2020/03/11 2:10:13 PM GMT+1	YES	5	5	5	5	3	4	1	5	5	4	1	1	National Government	5	1	5	1	2	5	5	5	5	3	3	2	1	5	5	5	5	4	5	1	5	5	5	5	5	5	5	2	5	1	3	5	1	3	5
2020/03/11 2:10:21 PM GMT+1	YES	5	5	5	5	4	3	1	5	5	4	1	2	Civil Protection	4	4	4	1	2	5	5	5	5	2	2	2	4	4	5	5	5	4	4	2	3	4	3	3	3	5	5	5	2	2	5	5	3	5	5
2020/03/11 2:10:36 PM GMT+1	YES	4	4	4	3	5	3	3	4	3	3	4	2	National Government	5	2	4	2	2	5	5	5	5	2	4	3	2	5	5	5	5	3	4	1	4	4	4	3	4	3	4	5	4	1	4	5	3	3	3
2020/03/11 2:10:42 PM GMT+1	YES	5	5	5	3	4	4	2	5	5	3	3	1	Civil Protection	5	2	5	1	3	5	5	5	5	3	5	3	1	5	4	5	5	4	5	3	4	5	3	3	3	4	5	4	5	2	2	4	2	3	5
[truncated: 2,263 more rows]
[truncated: 14 more columns]
